# Supplementary material for: Population genomic analysis reveals genetic divergence and adaptation in Brachymystax lenok
Source: Front Genet. 2024 Feb 28;15:1293477. doi: 10.3389/fgene.2024.1293477 (PMC10932989; doi:10.3389/fgene.2024.1293477)
Supplement: Supplementary file 1 [file Table1.XLSX]

## Sheet: Table S1
Table S1. Statistics of the sequencing data
Location ID	Samples ID	Clean_Reads	Clean_Base	Q20(%)	Q30(%)	GC(%)	Mapped(%)	Properly_mapped(%)	Average depth	Coverage (%)	SNP number
byx	Ms22	334630542	50098351318	95.61	90.53	42.95	99.4	96.94	22	97.92	1045839
byx	Ms26	351530288	52647356022	95.98	90.9	43	99.21	96.75	23	97.87	1074512
byx	Ms29	341414760	51107354816	95.71	90.72	43.08	99.38	96.86	22	97.9	1069128
byx	Ms31	334920458	50159130076	96.41	91.82	42.96	99.38	97.25	22	97.79	1063724
tbh	Ms34	404539674	60373484878	96.91	92.36	42.49	99.21	94.91	27	97.38	1170066
tbh	Ms38	411504756	61405496344	96.57	91.65	42.53	99.34	95.21	27	97.48	1191750
tbh	Ms42	346696776	51744255586	96.46	91.42	42.48	99.21	94.1	23	97.24	1178011
tbh	Ms46	432575656	64526335990	96.4	91.39	42.45	99.27	95.46	29	97.61	1215302
tbh	Ms50	422890986	63113812516	96.61	91.76	42.49	99.21	93.79	28	97.52	1190675
zjc	Ms60	398958418	59752516458	96.37	91.69	43.18	99.3	96.62	26	97.55	1051466
zjc	Ms63	376899842	56431395854	96.33	91.59	43.22	99.29	96.49	24	97.51	1055458
zjc	Ms66	418462494	62654020634	96.24	91.42	42.9	99.5	96.9	27	97.72	1062677
zjc	Ms69	441090560	66013213404	96.28	91.48	42.99	99.56	97.01	29	97.76	1080936
zjc	Ms72	411415818	61618445932	96.07	91.02	42.97	99.51	96.91	27	97.68	1055396
yb	MS80	339840354	50704353706	97.14	93.01	42.61	99.39	92.08	22	96.4	12955036
yb	MS90	359222084	53622087926	96.96	92.42	42.8	99.52	93.44	23	95.93	8887761
yb	MS100	333775718	49803315582	97.29	93.2	42.52	99.52	93.49	22	96.38	11046724
yb	MS110	345108800	51478418824	96.93	92.55	42.66	99.33	92.8	22	95.38	10182777
yb	MS120	359964184	53695079618	97.23	93.25	42.74	99.39	92.8	23	95.18	10672049
shb	MS130HB1	371013108	55359389808	96.42	91.5	41.56	99.58	96.22	24	96.23	2635330
shb	MS140HB2	347800500	51895806350	96.41	91.54	41.84	99.45	95.91	22	96.24	2642535
shb	MS150HB3	355439730	53067374154	96.85	92.2	42.4	99.48	95.86	23	96.26	2653725
shb	MS160HB4	337283294	50329050264	96.57	91.67	41.67	99.45	95.62	22	96.36	2623661
shb	MS170HB5	335348818	50011977204	96.18	90.99	41.98	99.37	94.83	22	96.92	4000300

## Sheet: Table S2
Table S2. Genetic diversity rate for each population.
Group	Average_MAF	Expected_allele_number	Expected_heterozygous_number	Nei_diversity_index	Number_of_poly_marker	Observed_allele_number	Observed_heterozygous_number	Polymorphysm_information_content	Shnnon_Wiener_index
byx	0.3661	1.0761	0.0412	0.0471	1154376	1.09757	0.0662	0.0319	0.0593
shb	0.2477	1.1408	0.0834	0.0929	3071096	1.26063	0.1151	0.0675	0.1275
tbh	0.3754	1.0703	0.0377	0.042	1045364	1.08838	0.0611	0.0292	0.0542
yb	0.3726	1.6945	0.3733	0.4159	9843380	1.83333	0.5396	0.2878	0.5318
zjc	0.3765	1.0638	0.0341	0.038	953178	1.08057	0.0583	0.0264	0.049

## Sheet: Table S3
Table S3. Functional annotation of the adaptively selected genes.
#Gene	GO_annotation	KEGG_annotation	Pfam_annotation	Swissprot_annotation	TrEMBL_annotation	eggNOG_class	eggNOG_class_annotation	nr_annotation
evm.TU.Chr5.1031	Molecular Function: methyltransferase activity (GO:0008168);; Biological Process: methylation (GO:0032259);	K05929|1.0e-170|sasa:100380594|K05929 phosphoethanolamine N-methyltransferase [EC:2.1.1.103] | (RefSeq) peam3; phosphoethanolamine N-methyltransferase 3	Methyltransferase domain	--	Phosphoethanolamine N-methyltransferase 3 OS=Salmo salar OX=8030 GN=PEAM3 PE=2 SV=1	I	Lipid transport and metabolism	phosphoethanolamine N-methyltransferase 3-like [Oncorhynchus mykiss]
evm.TU.Chr1.1105	--	--	--	--	DUF4806 domain-containing protein OS=Triplophysa tibetana OX=1572043 GN=E1301_Tti016827 PE=4 SV=1	--	--	uncharacterized protein LOC113116623 [Carassius auratus]
evm.TU.Chr13.736	Molecular Function: molecular_function (GO:0003674);; Molecular Function: actin binding (GO:0003779);; Molecular Function: binding (GO:0005488);; Molecular Function: protein binding (GO:0005515);; Molecular Function: cytoskeletal protein binding (GO:0008092);	K23325|2.6e-25|nni:104012479|K23325 transducin beta-like protein 2 | (RefSeq) LOW QUALITY PROTEIN: uncharacterized protein LOC104012479	BCL7, N-terminal conserver region	B-cell CLL/lymphoma 7 protein family member B-A OS=Danio rerio OX=7955 GN=bcl7ba PE=2 SV=1	Uncharacterized protein OS=Salmo trutta OX=8032 GN=LOC115154222 PE=3 SV=1	S	Function unknown	B-cell CLL/lymphoma 7 protein family member B-A-like [Oncorhynchus kisutch]
evm.TU.Chr6.734	Molecular Function: protein binding (GO:0005515);	K10498|1.4e-211|kmr:108239802|K10498 zinc finger and BTB domain-containing protein 11 | (RefSeq) uncharacterized protein LOC108239802	BTB/POZ domain	Zinc finger and BTB domain-containing protein 24 OS=Danio rerio OX=7955 GN=zbtb24 PE=2 SV=1	Si:dkey-229b18.3 OS=Hucho hucho OX=62062 PE=4 SV=1	S	Function unknown	uncharacterized protein LOC111959644 [Salvelinus alpinus]
evm.TU.Chr27.19	Molecular Function: actin binding (GO:0003779);; Cellular Component: cytoskeleton (GO:0005856);; Biological Process: skeletal muscle tissue development (GO:0007519);; Biological Process: locomotory behavior (GO:0007626);; Biological Process: intermediate filament cytoskeleton organization (GO:0045104);	K10388|6.3e-16|ccar:109112338|K10388 plectin | (RefSeq) plectin-like	--	--	Plectin a OS=Hucho hucho OX=62062 PE=4 SV=1	Z	Cytoskeleton	plectin-like isoform X3 [Salmo trutta]
evm.TU.Chr10.1412	Cellular Component: integral component of membrane (GO:0016021);	K06467|1.8e-236|salp:112069949|K06467 CD22 antigen | (RefSeq) B-cell receptor CD22-like	Immunoglobulin domain	--	B-cell receptor CD22-like OS=Salmo salar OX=8030 GN=LOC106605665 PE=4 SV=1	T	Signal transduction mechanisms	B-cell receptor CD22-like [Salvelinus alpinus]
evm.TU.Chr34.688	Molecular Function: cysteine-type peptidase activity (GO:0008234);	K08568|2.9e-151|otw:112254734|K08568 cathepsin X [EC:3.4.18.1] | (RefSeq) cathepsin Z-like isoform X1	Papain family cysteine protease	--	Cathepsin X OS=Hucho hucho OX=62062 PE=3 SV=1	O	Posttranslational modification, protein turnover, chaperones	cathepsin Z-like isoform X1 [Oncorhynchus tshawytscha]
evm.TU.Chr1.1422	Biological Process: reproduction (GO:0000003);; Biological Process: cell morphogenesis (GO:0000902);; Biological Process: cell morphogenesis involved in differentiation (GO:0000904);; Biological Process: regulation of cell growth (GO:0001558);; Biological Process: ameboidal-type cell migration (GO:0001667);; Biological Process: formation of primary germ layer (GO:0001704);; Biological Process: me…	K06838|3.2e-47|sasa:106612875|K06838 slit 1 | (RefSeq) slit1; slit guidance ligand 1	Leucine rich repeat N-terminal domain	--	LRRNT domain-containing protein OS=Hucho hucho OX=62062 PE=4 SV=1	T	Signal transduction mechanisms	PREDICTED: slit homolog 1 protein isoform X8 [Salmo salar]
evm.TU.Chr18.1140	Molecular Function: metal ion binding (GO:0046872);	K06273|2.3e-33|npr:108784897|K06273 zyxin | (RefSeq) ZYX; zyxin	LIM domain	Zyxin OS=Xenopus tropicalis OX=8364 GN=zyx PE=2 SV=1	Filamin binding LIM protein 1 OS=Hucho hucho OX=62062 PE=4 SV=1	T	Signal transduction mechanisms	filamin-binding LIM protein 1 [Salmo salar]
evm.TU.Chr24.678	Cellular Component: Golgi membrane (GO:0000139);; Biological Process: ganglioside metabolic process (GO:0001573);; Biological Process: ganglioside biosynthetic process (GO:0001574);; Molecular Function: molecular_function (GO:0003674);; Molecular Function: catalytic activity (GO:0003824);; Cellular Component: cellular_component (GO:0005575);; Cellular Component: intracellular (GO:0005622);; Cellu…	K00715|2.1e-214|otw:112222246|K00715 ganglioside galactosyltransferase [EC:2.4.1.62] | (RefSeq) putative UDP-GlcNAc:betaGal beta-1,3-N-acetylglucosaminyltransferase LOC100288842	Galactosyltransferase	Lactosylceramide 1,3-N-acetyl-beta-D-glucosaminyltransferase A OS=Danio rerio OX=7955 GN=b3gnt5a PE=2 SV=1	Uncharacterized protein OS=Coregonus sp. 'balchen' OX=861768 GN=CSTEINMANNI_LOCUS2772252 PE=4 SV=1	G	Carbohydrate transport and metabolism	beta-1,3-galactosyltransferase 4 [Salmo trutta]
evm.TU.Chr31.253	Molecular Function: nucleic acid binding (GO:0003676);; Molecular Function: helicase activity (GO:0004386);; Molecular Function: ATP binding (GO:0005524);	K12820|7.4e-290|salp:111971524|K12820 pre-mRNA-splicing factor ATP-dependent RNA helicase DHX15/PRP43 [EC:3.6.4.13] | (RefSeq) dhx15; pre-mRNA-splicing factor ATP-dependent RNA helicase DHX15	Helicase associated domain (HA2)	Putative pre-mRNA-splicing factor ATP-dependent RNA helicase DHX32 OS=Xenopus laevis OX=8355 GN=dhx32 PE=2 SV=1	RNA helicase OS=Hucho hucho OX=62062 PE=4 SV=1	A	RNA processing and modification	PREDICTED: pre-mRNA-splicing factor ATP-dependent RNA helicase DHX15-like [Salmo salar]
evm.TU.Chr31.1296	Molecular Function: nucleic acid binding (GO:0003676);; Cellular Component: nucleus (GO:0005634);; Molecular Function: zinc ion binding (GO:0008270);	--	--	--	zinc finger protein 638-like isoform X1 OS=Salmo salar OX=8030 GN=LOC106602204 PE=4 SV=1	A	RNA processing and modification	PREDICTED: zinc finger protein 638-like isoform X2 [Salmo salar]
evm.TU.Chr9.1303	Cellular Component: extracellular region (GO:0005576);; Molecular Function: growth factor activity (GO:0008083);; Molecular Function: glial cell-derived neurotrophic factor receptor binding (GO:0030116);; Molecular Function: receptor tyrosine kinase binding (GO:0030971);	K05452|3.7e-17|npr:108793608|K05452 glial cell derived neurotrophic factor | (RefSeq) GDNF; glial cell line-derived neurotrophic factor	Transforming growth factor beta like domain	Glial cell line-derived neurotrophic factor OS=Xenopus laevis OX=8355 GN=gdnf PE=2 SV=1	neurturin-like OS=Salmo salar OX=8030 GN=LOC106569826 PE=3 SV=1	T	Signal transduction mechanisms	neurturin-like, partial [Oncorhynchus nerka]
evm.TU.Chr34.734	Cellular Component: nucleus (GO:0005634);; Biological Process: transcription, DNA-templated (GO:0006351);; Biological Process: regulation of transcription, DNA-templated (GO:0006355);; Biological Process: multicellular organism development (GO:0007275);; Molecular Function: sequence-specific DNA binding (GO:0043565);	K09294|1.2e-98|salp:111970177|K09294 homeobox protein HoxB/C/D9 | (RefSeq) homeobox protein Hox-C9a	Hox9 activation region	Homeobox protein Hox-C9a OS=Danio rerio OX=7955 GN=hoxc9a PE=2 SV=2	Homeobox protein OS=Hucho hucho OX=62062 GN=HOXC9 PE=3 SV=1	K	Transcription	homeobox protein Hox-C9a [Salvelinus alpinus]
evm.TU.Chr34.445	--	--	--	--	Prepromotilin OS=Lateolabrax maculatus OX=315492 PE=4 SV=1	--	--	uncharacterized protein mlnl [Esox lucius]
evm.TU.Chr6.745	Molecular Function: G protein-coupled GABA receptor activity (GO:0004965);; Cellular Component: integral component of membrane (GO:0016021);	K04617|0.0e+00|sasa:106582119|K04617 gamma-aminobutyric acid type B receptor-like | (RefSeq) gpr156; G protein-coupled receptor 156	7 transmembrane sweet-taste receptor of 3 GCPR	--	G protein-coupled receptor 156 OS=Hucho hucho OX=62062 PE=3 SV=1	--	--	PREDICTED: probable G-protein coupled receptor 156 isoform X1 [Salmo salar]
evm.TU.Chr4.260	--	--	--	--	Uncharacterized protein OS=Coregonus sp. 'balchen' OX=861768 GN=CSTEINMANNI_LOCUS3333271 PE=4 SV=1	--	--	LOW QUALITY PROTEIN: leucine-rich repeats and immunoglobulin-like domains protein 3 [Salvelinus alpinus]
evm.TU.Chr4.261	Cellular Component: integral component of plasma membrane (GO:0005887);; Molecular Function: monocarboxylic acid transmembrane transporter activity (GO:0008028);; Biological Process: pyruvate transmembrane transport (GO:1901475);	K08184|5.7e-265|salp:111949441|K08184 MFS transporter, MCT family, solute carrier family 16 (monocarboxylic acid transporters), member 7 | (RefSeq) monocarboxylate transporter 2	Major Facilitator Superfamily	Monocarboxylate transporter 3 OS=Gallus gallus OX=9031 GN=SLC16A3 PE=2 SV=2	Monocarboxylate transporter 2 OS=Hucho hucho OX=62062 GN=SLC16A7 PE=3 SV=1	G	Carbohydrate transport and metabolism	monocarboxylate transporter 2-like [Oncorhynchus kisutch]
evm.TU.Chr40.1926	--	--	Guanylylate cyclase	--	Guanylyl cyclase domain containing 1 OS=Hucho hucho OX=62062 PE=4 SV=1	S	Function unknown	PREDICTED: protein GUCD1-like [Salmo salar]
evm.TU.Chr39.466	Molecular Function: calcium ion binding (GO:0005509);	--	--	--	N-terminal EF-hand calcium binding protein 2 OS=Hucho hucho OX=62062 PE=4 SV=1	T	Signal transduction mechanisms	unnamed protein product [Oncorhynchus mykiss]
evm.TU.Chr3.343	--	--	Cornifin (SPRR) family	--	--	--	--	--
evm.TU.Chr39.537	Molecular Function: DNA binding (GO:0003677);; Biological Process: meiotic attachment of telomere to nuclear envelope (GO:0070197);	--	--	Telomere repeats-binding bouquet formation protein 1 OS=Danio rerio OX=7955 GN=ccdc79 PE=3 SV=2	SANT domain-containing protein OS=Hucho hucho OX=62062 PE=4 SV=1	K	Transcription	uncharacterized protein LOC111962516 isoform X1 [Salvelinus alpinus]
evm.TU.Chr22.783	Molecular Function: nucleic acid binding (GO:0003676);	K09208|3.6e-104|sasa:106598834|K09208 krueppel-like factor 9/13/14/16 | (RefSeq) Krueppel-like factor 9	Zinc finger, C2H2 type	Transcription factor Sp8 OS=Danio rerio OX=7955 GN=sp8b PE=2 SV=1	Zgc:153115 OS=Hucho hucho OX=62062 PE=4 SV=1	S	Function unknown	PREDICTED: Krueppel-like factor 9 [Salmo salar]
evm.TU.Chr10.1409	Cellular Component: integral component of membrane (GO:0016021);	K01542|2.3e-06|pvt:110089078|K01542 H+/K+-exchanging ATPase subunit alpha [EC:7.2.2.19] | (RefSeq) ATP4A; potassium-transporting ATPase alpha chain 1	Interferon-induced transmembrane protein	--	annexin A7-like OS=Salmo salar OX=8030 GN=LOC106577754 PE=3 SV=1	S	Function unknown	PREDICTED: annexin A7-like [Salmo salar]
evm.TU.Chr1.477	Biological Process: microtubule cytoskeleton organization (GO:0000226);; Biological Process: microtubule bundle formation (GO:0001578);; Molecular Function: molecular_function (GO:0003674);; Molecular Function: binding (GO:0005488);; Molecular Function: protein binding (GO:0005515);; Cellular Component: cellular_component (GO:0005575);; Cellular Component: intracellular (GO:0005622);; Cellular Co…	--	--	--	Coiled-coil serine-rich protein 2b OS=Hucho hucho OX=62062 PE=3 SV=1	S	Function unknown	PREDICTED: serine-rich coiled-coil domain-containing protein 2-like isoform X2 [Salmo salar]
evm.TU.Chr27.17	Molecular Function: thyrotropin-releasing hormone receptor activity (GO:0004997);; Cellular Component: integral component of membrane (GO:0016021);	K04282|9.9e-182|otw:112265924|K04282 thyrotropin-releasing hormone receptor | (RefSeq) thyrotropin-releasing hormone receptor-like	7 transmembrane receptor (rhodopsin family)	Thyrotropin-releasing hormone receptor OS=Gallus gallus OX=9031 GN=TRHR PE=2 SV=1	Thyroliberin receptor OS=Hucho hucho OX=62062 PE=3 SV=1	T	Signal transduction mechanisms	thyrotropin-releasing hormone receptor-like [Oncorhynchus mykiss]
evm.TU.Chr40.1804	Molecular Function: G protein-coupled receptor activity (GO:0004930);; Cellular Component: integral component of membrane (GO:0016021);; Biological Process: sensory perception of taste (GO:0050909);	K08474|1.8e-174|sasa:106585577|K08474 taste receptor type 2 | (RefSeq) uncharacterized LOC106585577	Taste receptor protein (TAS2R)	--	Taste receptor type 2 OS=Salmo salar OX=8030 GN=LOC106585577 PE=3 SV=1	T	Signal transduction mechanisms	PREDICTED: uncharacterized protein LOC106585577 [Salmo salar]
evm.TU.Chr39.266	Molecular Function: calcium ion binding (GO:0005509);	K17342|1.2e-210|otw:112218191|K17342 fibulin 7 | (RefSeq) fibulin-7-like	Calcium-binding EGF domain	Protein kinase C-binding protein NELL2 OS=Xenopus laevis OX=8355 GN=nell2 PE=2 SV=1	Uncharacterized protein OS=Hucho hucho OX=62062 PE=4 SV=1	T	Signal transduction mechanisms	fibulin-7-like [Oncorhynchus mykiss]
evm.TU.Chr2.687	Biological Process: lipid metabolic process (GO:0006629);; Molecular Function: O-acyltransferase activity (GO:0008374);	K17919|1.6e-233|sasa:106586455|K17919 sorting nexin-4 | (RefSeq) snx4; sorting nexin 4	Lecithin:cholesterol acyltransferase	Phosphatidylcholine-sterol acyltransferase (Fragment) OS=Gallus gallus OX=9031 GN=LCAT PE=1 SV=1	Uncharacterized protein OS=Hucho hucho OX=62062 PE=3 SV=1	U	Intracellular trafficking, secretion, and vesicular transport	sorting nexin-4 [Salmo trutta]
evm.TU.Chr3.342	--	--	Cornifin (SPRR) family	--	--	--	--	--
evm.TU.Chr30.629	Molecular Function: G protein-coupled receptor activity (GO:0004930);; Molecular Function: dopamine neurotransmitter receptor activity (GO:0004952);; Cellular Component: integral component of plasma membrane (GO:0005887);; Biological Process: adenylate cyclase-inhibiting dopamine receptor signaling pathway (GO:0007195);; Cellular Component: synapse (GO:0045202);	K04147|2.4e-219|salp:111951363|K04147 dopamine receptor D4 | (RefSeq) D(4) dopamine receptor-like	7 transmembrane receptor (rhodopsin family)	D(2)-like dopamine receptor OS=Takifugu rubripes OX=31033 GN=d215 PE=3 SV=1	G_PROTEIN_RECEP_F1_2 domain-containing protein OS=Hucho hucho OX=62062 PE=3 SV=1	T	Signal transduction mechanisms	D(4) dopamine receptor-like isoform X2 [Oncorhynchus tshawytscha]
evm.TU.Chr10.1408	Molecular Function: ATP binding (GO:0005524);; Molecular Function: potassium transmembrane transporter activity, phosphorylative mechanism (GO:0008556);; Cellular Component: integral component of membrane (GO:0016021);; Molecular Function: metal ion binding (GO:0046872);	K01542|0.0e+00|sasa:106605632|K01542 H+/K+-exchanging ATPase subunit alpha [EC:7.2.2.19] | (RefSeq) potassium-transporting ATPase alpha chain 1-like	Glyceraldehyde 3-phosphate dehydrogenase, C-terminal domain	Potassium-transporting ATPase alpha chain 1 OS=Xenopus laevis OX=8355 GN=atp4a PE=2 SV=3	Sodium/potassium-transporting ATPase subunit alpha OS=Hucho hucho OX=62062 GN=ATP4A PE=3 SV=1	P	Inorganic ion transport and metabolism	potassium-transporting ATPase alpha chain 1-like [Oncorhynchus kisutch]
evm.TU.Chr13.741	Biological Process: nuclear-transcribed mRNA catabolic process, nonsense-mediated decay (GO:0000184);	K18734|0.0e+00|salp:111950665|K18734 protein SMG8 | (RefSeq) protein SMG8	Smg8_Smg9	Protein smg8 OS=Xenopus tropicalis OX=8364 GN=smg8 PE=2 SV=1	SMG8 nonsense mediated mRNA decay factor OS=Hucho hucho OX=62062 PE=3 SV=1	S	Function unknown	protein SMG8 [Salvelinus alpinus]
evm.TU.Chr40.1559	Biological Process: intracellular protein transport (GO:0006886);; Biological Process: vesicle-mediated transport (GO:0016192);; Cellular Component: clathrin adaptor complex (GO:0030131);	K12398|3.9e-219|otw:112248647|K12398 AP-3 complex subunit mu | (RefSeq) AP-3 complex subunit mu-2	Adaptor complexes medium subunit family	AP-3 complex subunit mu-1 OS=Gallus gallus OX=9031 GN=AP3M1 PE=2 SV=1	Adaptor related protein complex 3 subunit mu 2 OS=Hucho hucho OX=62062 PE=3 SV=1	U	Intracellular trafficking, secretion, and vesicular transport	AP-3 complex subunit mu-2 [Oncorhynchus kisutch]
evm.TU.Chr31.255	Biological Process: regulation of transcription by RNA polymerase II (GO:0006357);	--	--	--	Uncharacterized protein OS=Oncorhynchus mykiss OX=8022 GN=GSONMT00070612001 PE=4 SV=1	S	Function unknown	unnamed protein product [Oncorhynchus mykiss]
evm.TU.Chr39.265	Biological Process: RNA splicing, via transesterification reactions (GO:0000375);; Biological Process: RNA splicing, via transesterification reactions with bulged adenosine as nucleophile (GO:0000377);; Biological Process: mRNA splicing, via spliceosome (GO:0000398);; Molecular Function: molecular_function (GO:0003674);; Molecular Function: nucleic acid binding (GO:0003676);; Molecular Function: …	K12884|1.9e-16|malb:109964718|K12884 heterogeneous nuclear ribonucleoprotein C1/C2 | (RefSeq) heterogeneous nuclear ribonucleoprotein C-like isoform X1	--	--	RNA-binding Raly-like protein isoform X3 OS=Salmo salar OX=8030 GN=LOC106561006 PE=4 SV=1	H	Coenzyme transport and metabolism	RNA-binding Raly-like protein [Salmo trutta]
evm.TU.Chr10.689	Cellular Component: spindle pole (GO:0000922);; Biological Process: urogenital system development (GO:0001655);; Biological Process: metanephros development (GO:0001656);; Biological Process: kidney development (GO:0001822);; Biological Process: organ or tissue specific immune response (GO:0002251);; Biological Process: immune system process (GO:0002376);; Biological Process: mucosal immune respo…	K18274|3.2e-284|otw:112220534|K18274 uromodulin | (RefSeq) uromodulin-like	Zona pellucida-like domain	--	ZP domain-containing protein OS=Salmo trutta OX=8032 PE=4 SV=1	T	Signal transduction mechanisms	uromodulin-like [Salmo trutta]
evm.TU.Chr34.672	Molecular Function: ligase activity (GO:0016874);; Molecular Function: metal ion binding (GO:0046872);; Molecular Function: ubiquitin protein ligase activity (GO:0061630);	K11981|3.6e-52|otw:112215968|K11981 E3 ubiquitin-protein ligase NRDP1 [EC:2.3.2.27] | (RefSeq) E3 ubiquitin-protein ligase NRDP1-like	USP8 interacting	E3 ubiquitin-protein ligase NRDP1 OS=Danio rerio OX=7955 GN=rnf41 PE=2 SV=1	E3 ubiquitin-protein ligase NRDP1 OS=Salmo salar OX=8030 GN=LOC106583346 PE=4 SV=1	O	Posttranslational modification, protein turnover, chaperones	E3 ubiquitin-protein ligase NRDP1 [Salvelinus alpinus]
evm.TU.Chr21.557	--	--	--	--	Uncharacterized protein OS=Coregonus sp. 'balchen' OX=861768 GN=CSTEINMANNI_LOCUS4741628 PE=4 SV=1	--	--	unnamed protein product [Coregonus sp. 'balchen']
evm.TU.Chr34.685	Molecular Function: DNA binding (GO:0003677);; Cellular Component: nucleus (GO:0005634);; Molecular Function: metal ion binding (GO:0046872);	K11446|0.0e+00|otw:112254736|K11446 [histone H3]-trimethyl-L-lysine4 demethylase [EC:1.14.11.67] | (RefSeq) lysine-specific demethylase 5B-B-like	PLU-1-like protein	Lysine-specific demethylase 5B-B OS=Danio rerio OX=7955 GN=kdm5bb PE=2 SV=2	[Histone H3]-trimethyl-L-lysine(4) demethylase OS=Hucho hucho OX=62062 PE=3 SV=1	K	Transcription	lysine-specific demethylase 5B-B [Oncorhynchus kisutch]
evm.TU.Chr34.1194	Molecular Function: hyalurononglucosaminidase activity (GO:0004415);; Biological Process: carbohydrate metabolic process (GO:0005975);	K01197|1.8e-248|otw:112254293|K01197 hyaluronoglucosaminidase [EC:3.2.1.35] | (RefSeq) hyaluronidase-2-like	Hyaluronidase	Hyaluronidase-1 OS=Bitis arietans OX=8692 PE=2 SV=1	Hyaluronidase OS=Hucho hucho OX=62062 GN=HYAL2 PE=3 SV=1	T	Signal transduction mechanisms	hyaluronidase-2-like [Oncorhynchus nerka]
evm.TU.Chr4.352	Molecular Function: GTPase activity (GO:0003924);; Molecular Function: GTP binding (GO:0005525);; Biological Process: adenylate cyclase-modulating G protein-coupled receptor signaling pathway (GO:0007188);; Molecular Function: G-protein beta/gamma-subunit complex binding (GO:0031683);; Molecular Function: metal ion binding (GO:0046872);	K04630|1.2e-203|otw:112263358|K04630 guanine nucleotide-binding protein G(i) subunit alpha | (RefSeq) guanine nucleotide-binding protein G(i) subunit alpha-1	G-protein alpha subunit	Guanine nucleotide-binding protein G(i) subunit alpha-1 OS=Xenopus laevis OX=8355 GN=gnai1 PE=2 SV=3	Guanine nucleotide binding protein (G protein), alpha inhibiting activity polypeptide 1 OS=Hucho hucho OX=62062 PE=4 SV=1	--	--	PREDICTED: guanine nucleotide-binding protein G(i) subunit alpha-1 [Salmo salar]
evm.TU.Chr40.1808	Biological Process: regulation of protein phosphorylation (GO:0001932);; Biological Process: negative regulation of protein phosphorylation (GO:0001933);; Biological Process: postsynaptic membrane organization (GO:0001941);; Molecular Function: molecular_function (GO:0003674);; Molecular Function: microtubule motor activity (GO:0003777);; Molecular Function: enzyme inhibitor activity (GO:0004857)…	K11498|4.8e-68|otw:112262953|K11498 centromeric protein E | (RefSeq) centromere-associated protein E-like isoform X1	Kinesin motor domain	Carboxy-terminal kinesin 2 OS=Xenopus laevis OX=8355 PE=2 SV=1	Kinesin motor domain-containing protein OS=Oncorhynchus mykiss OX=8022 GN=GSONMT00078974001 PE=3 SV=1	T	Signal transduction mechanisms	centromere-associated protein E-like isoform X6 [Salmo trutta]
evm.TU.Chr1.1423	Biological Process: signal transduction (GO:0007165);	K20640|9.5e-236|salp:112068972|K20640 Rho GTPase-activating protein 19 | (RefSeq) rho GTPase-activating protein 19-like	RhoGAP domain	Rho GTPase-activating protein 19 OS=Xenopus laevis OX=8355 GN=arhgap19 PE=2 SV=1	Rho-GAP domain-containing protein OS=Hucho hucho OX=62062 PE=4 SV=1	T	Signal transduction mechanisms	rho GTPase-activating protein 19-like isoform X2 [Salmo trutta]
evm.TU.Chr29.630	Biological Process: oxidation-reduction process (GO:0055114);	K23164|7.3e-11|els:105015752|K23164 reticulon-4-interacting protein 1, mitochondrial | (RefSeq) rtn4ip1; reticulon-4-interacting protein 1, mitochondrial isoform X1	--	Reticulon-4-interacting protein 1 homolog, mitochondrial OS=Danio rerio OX=7955 GN=rtn4ip1 PE=2 SV=2	ADH_zinc_N domain-containing protein OS=Hucho hucho OX=62062 PE=4 SV=1	C	Energy production and conversion	reticulon-4-interacting protein 1, mitochondrial [Acanthochromis polyacanthus]
evm.TU.Chr1.814	Molecular Function: guanylate cyclase activity (GO:0004383);; Molecular Function: protein kinase activity (GO:0004672);; Molecular Function: ATP binding (GO:0005524);; Cellular Component: integral component of membrane (GO:0016021);; Biological Process: intracellular signal transduction (GO:0035556);	K22600|0.0e+00|sasa:106579347|K22600 guanylate cyclase 2G [EC:4.6.1.2] | (RefSeq) guanylate cyclase 2G-like	Adenylate and Guanylate cyclase catalytic domain	Atrial natriuretic peptide receptor 2 OS=Anguilla japonica OX=7937 GN=npr2 PE=2 SV=1	Guanylate cyclase OS=Salmo salar OX=8030 GN=LOC106579347 PE=3 SV=1	T	Signal transduction mechanisms	guanylate cyclase 2G-like [Salmo trutta]
evm.TU.Chr23.449	Cellular Component: nucleus (GO:0005634);; Biological Process: regulation of transcription, DNA-templated (GO:0006355);; Molecular Function: sequence-specific DNA binding (GO:0043565);	K09296|2.9e-149|tng:GSTEN00028041G001|K09296 homeobox protein HoxC/D11 | (RefSeq) unnamed protein product	Protein of unknown function (DUF3528)	Homeobox protein Hox-C11a OS=Danio rerio OX=7955 GN=hoxc11a PE=2 SV=1	Homeobox protein Hox-C11a OS=Scophthalmus maximus OX=52904 GN=SMAX5B_014822 PE=3 SV=1	K	Transcription	Homeobox protein Hox-C11a [Scophthalmus maximus]
evm.TU.Chr10.2946	Molecular Function: serine-type endopeptidase activity (GO:0004252);	K08670|1.6e-35|otw:112222738|K08670 suppressor of tumorigenicity protein 14 [EC:3.4.21.109] | (RefSeq) suppressor of tumorigenicity 14 protein homolog	Trypsin	Trypsin-3 (Fragment) OS=Salmo salar OX=8030 PE=1 SV=1	Uncharacterized protein OS=Hucho hucho OX=62062 PE=4 SV=1	E	Amino acid transport and metabolism	suppressor of tumorigenicity 14 protein homolog [Oncorhynchus tshawytscha]
evm.TU.Chr28.1029	--	--	--	--	calphotin-like isoform X1 OS=Salmo salar OX=8030 GN=LOC106580076 PE=4 SV=1	--	--	calphotin-like isoform X4 [Oncorhynchus mykiss]
evm.TU.Chr27.11	Molecular Function: RNA polymerase II transcription factor binding (GO:0001085);; Biological Process: regulation of transcription by RNA polymerase II (GO:0006357);	K17442|0.0e+00|salp:111955567|K17442 zinc finger protein ZFPM2 | (RefSeq) zinc finger protein ZFPM2 isoform X1	Zinc finger, C2H2 type	Zinc finger protein ZFPM1 (Fragment) OS=Xenopus laevis OX=8355 GN=zfpm1 PE=1 SV=1	Zinc finger protein, FOG family member 2 OS=Hucho hucho OX=62062 GN=ZFPM2 PE=4 SV=1	K	Transcription	zinc finger protein ZFPM2-like isoform X1 [Salmo trutta]
evm.TU.Chr23.469	Cellular Component: histone acetyltransferase complex (GO:0000123);	K18401|2.5e-50|otw:112221750|K18401 KAT8 regulatory NSL complex subunit 2 | (RefSeq) kansl2; KAT8 regulatory NSL complex subunit 2	--	--	KAT8 regulatory NSL complex subunit 2 OS=Hucho hucho OX=62062 PE=4 SV=1	S	Function unknown	KAT8 regulatory NSL complex subunit 2 [Oncorhynchus nerka]
evm.TU.Chr34.446	Cellular Component: integral component of membrane (GO:0016021);	K11153|1.0e-45|oaa:100092857|K11153 retinol dehydrogenase 12 [EC:1.1.1.300] | (RefSeq) retinol dehydrogenase 12-like	short chain dehydrogenase	WW domain-containing oxidoreductase OS=Danio rerio OX=7955 GN=wwox PE=2 SV=1	Zgc:64106 OS=Hucho hucho OX=62062 PE=4 SV=1	Q	Secondary metabolites biosynthesis, transport and catabolism	PREDICTED: retinol dehydrogenase 12-like [Salmo salar]
evm.TU.Chr22.645	Cellular Component: integral component of membrane (GO:0016021);	--	--	--	uncharacterized protein LOC106599119 OS=Salmo salar OX=8030 GN=LOC106599119 PE=4 SV=1	S	Function unknown	uncharacterized protein LOC111979521 [Salvelinus alpinus]
evm.TU.Chr34.450	Molecular Function: GTP binding (GO:0005525);	--	50S ribosome-binding GTPase	--	Uncharacterized protein OS=Hucho hucho OX=62062 PE=4 SV=1	S	Function unknown	interferon-induced protein 44-like [Oncorhynchus nerka]
evm.TU.Chr1.351	Molecular Function: metal ion binding (GO:0046872);	K23048|0.0e+00|otw:112237611|K23048 RING finger protein unkempt | (RefSeq) RING finger protein unkempt homolog isoform X1	--	--	Uncharacterized protein OS=Hucho hucho OX=62062 PE=3 SV=1	O	Posttranslational modification, protein turnover, chaperones	RING finger protein unkempt homolog isoform X1 [Oncorhynchus tshawytscha]
evm.TU.Chr25.69	Biological Process: reproduction (GO:0000003);; Biological Process: mitotic cell cycle (GO:0000278);; Biological Process: mitotic cytokinesis (GO:0000281);; Biological Process: cytokinesis (GO:0000910);; Biological Process: eye development (GO:0001654);; Biological Process: urogenital system development (GO:0001655);; Biological Process: ameboidal-type cell migration (GO:0001667);; Biological Pro…	K17751|0.0e+00|salp:112072575|K17751 myosin heavy chain 6/7 | (RefSeq) myosin-7-like	Myosin head (motor domain)	Myosin-1B OS=Gallus gallus OX=9031 GN=MYH1B PE=2 SV=3	Uncharacterized protein OS=Salmo trutta OX=8032 GN=LOC115201759 PE=3 SV=1	Z	Cytoskeleton	myosin-7-like [Salmo trutta]
evm.TU.Chr34.958	Molecular Function: retinol dehydrogenase activity (GO:0004745);; Cellular Component: integral component of membrane (GO:0016021);; Biological Process: retinol metabolic process (GO:0042572);	K11146|2.2e-156|salp:111969990|K11146 short-chain dehydrogenase/reductase 3 [EC:1.1.1.300] | (RefSeq) short-chain dehydrogenase/reductase 3	short chain dehydrogenase	Retinol dehydrogenase 10-B OS=Danio rerio OX=7955 GN=rdh10b PE=2 SV=2	Dehydrogenase/reductase (SDR family) member 3b OS=Hucho hucho OX=62062 PE=3 SV=1	Q	Secondary metabolites biosynthesis, transport and catabolism	short-chain dehydrogenase/reductase 3-like [Oncorhynchus mykiss]
evm.TU.Chr28.627	Biological Process: cell activation (GO:0001775);; Biological Process: immune effector process (GO:0002252);; Biological Process: cell activation involved in immune response (GO:0002263);; Biological Process: myeloid leukocyte activation (GO:0002274);; Biological Process: myeloid cell activation involved in immune response (GO:0002275);; Biological Process: neutrophil activation involved in immun…	K05767|0.0e+00|sasa:106580416|K05767 Ras GTPase-activating-like protein IQGAP2/3 | (RefSeq) ras GTPase-activating-like protein IQGAP1	GTPase-activator protein for Ras-like GTPase	--	Uncharacterized protein OS=Scophthalmus maximus OX=52904 GN=F2P81_013838 PE=3 SV=1	Z	Cytoskeleton	hypothetical protein F2P81_013838 [Scophthalmus maximus]
evm.TU.Chr34.444	--	K14564|1.2e-190|salp:111970418|K14564 nucleolar protein 56 | (RefSeq) nucleolar protein 56 isoform X1	snoRNA binding domain, fibrillarin	--	NOP56 ribonucleoprotein homolog OS=Hucho hucho OX=62062 PE=3 SV=1	--	--	nucleolar protein 56 isoform X1 [Salvelinus alpinus]
evm.TU.Chr6.646	Cellular Component: integral component of membrane (GO:0016021);; Biological Process: vesicle-mediated transport (GO:0016192);	K08487|2.0e-145|sasa:106582163|K08487 syntaxin 11 | (RefSeq) syntaxin-19-like	Syntaxin	--	Syntaxin 19 OS=Hucho hucho OX=62062 GN=STX19 PE=4 SV=1	U	Intracellular trafficking, secretion, and vesicular transport	syntaxin-19-like [Salmo trutta]
evm.TU.Chr6.824	Molecular Function: G protein-coupled receptor activity (GO:0004930);; Cellular Component: integral component of membrane (GO:0016021);	K08409|2.7e-204|sasa:106581986|K08409 G protein-coupled receptor 45 | (RefSeq) high-affinity lysophosphatidic acid receptor-like	7 transmembrane receptor (rhodopsin family)	High-affinity lysophosphatidic acid receptor OS=Xenopus laevis OX=8355 PE=2 SV=1	high-affinity lysophosphatidic acid receptor-like OS=Salmo salar OX=8030 GN=LOC106581986 PE=4 SV=1	S	Function unknown	high-affinity lysophosphatidic acid receptor-like [Oncorhynchus nerka]
evm.TU.Chr12.608	--	K08632|5.4e-14|sfm:108937838|K08632 a disintegrin and metalloproteinase with thrombospondin motifs 18 [EC:3.4.24.-] | (RefSeq) adamts18; A disintegrin and metalloproteinase with thrombospondin motifs 18	--	--	Uncharacterized protein OS=Coregonus sp. 'balchen' OX=861768 GN=CSTEINMANNI_LOCUS1409340 PE=4 SV=1	--	--	unnamed protein product [Coregonus sp. 'balchen']
evm.TU.Chr40.1056	Biological Process: ubiquitin-dependent protein catabolic process (GO:0006511);; Biological Process: protein deubiquitination (GO:0016579);; Molecular Function: thiol-dependent ubiquitinyl hydrolase activity (GO:0036459);	K11857|0.0e+00|otw:112263683|K11857 ubiquitin carboxyl-terminal hydrolase 47 [EC:3.4.19.12] | (RefSeq) ubiquitin carboxyl-terminal hydrolase 47-like isoform X1	Ubiquitin carboxyl-terminal hydrolase	Ubiquitin carboxyl-terminal hydrolase 47 OS=Gallus gallus OX=9031 GN=USP47 PE=3 SV=1	Ubiquitin specific peptidase 47 OS=Hucho hucho OX=62062 PE=4 SV=1	O	Posttranslational modification, protein turnover, chaperones	ubiquitin carboxyl-terminal hydrolase 47-like isoform X10 [Oncorhynchus kisutch]
evm.TU.Chr38.669	Molecular Function: protein serine/threonine kinase activity (GO:0004674);; Molecular Function: ATP binding (GO:0005524);; Biological Process: protein kinase B signaling (GO:0043491);	K04456|9.8e-267|sasa:106607890|K04456 RAC serine/threonine-protein kinase [EC:2.7.11.1] | (RefSeq) RAC-alpha serine/threonine-protein kinase-like	Protein kinase domain	RAC-alpha serine/threonine-protein kinase OS=Xenopus laevis OX=8355 GN=akt1 PE=2 SV=1	Non-specific serine/threonine protein kinase OS=Hucho hucho OX=62062 GN=AKT1 PE=3 SV=1	T	Signal transduction mechanisms	RAC-alpha serine/threonine-protein kinase-like isoform X5 [Oncorhynchus tshawytscha]
evm.TU.Chr15.461	Molecular Function: protein serine/threonine kinase activity (GO:0004674);; Molecular Function: ATP binding (GO:0005524);	K04409|2.5e-207|sasa:100380347|K04409 p21-activated kinase 1 [EC:2.7.11.1] | (RefSeq) pak3; Serine/threonine-protein kinase PAK 3	Protein kinase domain	Serine/threonine-protein kinase PAK 3 OS=Xenopus laevis OX=8355 GN=pak3 PE=2 SV=1	Non-specific serine/threonine protein kinase OS=Esox lucius OX=8010 PE=4 SV=1	T	Signal transduction mechanisms	serine/threonine-protein kinase PAK 1 [Oncorhynchus nerka]
evm.TU.Chr17.258	Molecular Function: actin binding (GO:0003779);; Cellular Component: integral component of membrane (GO:0016021);	K19346|0.0e+00|salp:111954119|K19346 nesprin-2 | (RefSeq) uncharacterized protein LOC111954119	--	--	nesprin-2-like isoform X8 OS=Salmo salar OX=8030 GN=LOC106571714 PE=3 SV=1	Z	Cytoskeleton	uncharacterized protein LOC111954119 [Salvelinus alpinus]
evm.TU.Chr34.692	--	--	--	--	uncharacterized protein LOC106583251 OS=Salmo salar OX=8030 GN=LOC106583251 PE=4 SV=1	--	--	PREDICTED: uncharacterized protein LOC106583251 [Salmo salar]
evm.TU.Chr27.923	Biological Process: negative regulation of transcription by RNA polymerase II (GO:0000122);; Biological Process: cell morphogenesis (GO:0000902);; Biological Process: cell morphogenesis involved in differentiation (GO:0000904);; Molecular Function: DNA-binding transcription factor activity, RNA polymerase II-specific (GO:0000981);; Molecular Function: regulatory region nucleic acid binding (GO:00…	K09239|0.0e+00|salp:112074728|K09239 human immunodeficiency virus type I enhancer-binding protein | (RefSeq) zinc finger protein 40-like	Zinc finger, C2H2 type	Zinc finger protein 711 OS=Danio rerio OX=7955 GN=znf711 PE=1 SV=1	HIVEP zinc finger 1 OS=Hucho hucho OX=62062 GN=HIVEP1 PE=4 SV=1	K	Transcription	zinc finger protein 40-like, partial [Salvelinus alpinus]
evm.TU.Chr30.403	Molecular Function: protein phosphatase binding (GO:0019903);; Biological Process: regulation of phosphoprotein phosphatase activity (GO:0043666);	K15500|0.0e+00|sasa:106576237|K15500 serine/threonine-protein phosphatase 6 regulatory subunit 2 | (RefSeq) serine/threonine-protein phosphatase 6 regulatory subunit 2-like	SIT4 phosphatase-associated protein	Serine/threonine-protein phosphatase 6 regulatory subunit 3 OS=Gallus gallus OX=9031 GN=PPP6R3 PE=2 SV=1	Protein phosphatase 6, regulatory subunit 2a OS=Hucho hucho OX=62062 PE=3 SV=1	D	Cell cycle control, cell division, chromosome partitioning	PREDICTED: serine/threonine-protein phosphatase 6 regulatory subunit 2-like isoform X1 [Salmo salar]
evm.TU.Chr26.194	Molecular Function: ubiquitin-protein transferase activity (GO:0004842);	K12232|0.0e+00|otw:112253116|K12232 E3 ubiquitin-protein ligase HECTD2 [EC:2.3.2.26] | (RefSeq) probable E3 ubiquitin-protein ligase HECTD2	HECT-domain (ubiquitin-transferase)	--	HECT domain-containing protein OS=Hucho hucho OX=62062 PE=4 SV=1	O	Posttranslational modification, protein turnover, chaperones	probable E3 ubiquitin-protein ligase HECTD2 [Salmo trutta]
evm.TU.Chr31.314	--	--	zinc-ribbon domain	--	--	--	--	--
evm.TU.Chr28.1028	Biological Process: ossification (GO:0001503);; Biological Process: cell activation (GO:0001775);; Biological Process: immune effector process (GO:0002252);; Biological Process: cell activation involved in immune response (GO:0002263);; Biological Process: myeloid leukocyte activation (GO:0002274);; Biological Process: myeloid cell activation involved in immune response (GO:0002275);; Biological …	K05729|9.5e-09|cmk:103178151|K05729 Rho guanine nucleotide exchange factor 6 | (RefSeq) arhgef6; Rac/Cdc42 guanine nucleotide exchange factor 6	Ankyrin repeats (many copies)	Osteoclast-stimulating factor 1 OS=Danio rerio OX=7955 GN=ostf1 PE=2 SV=1	Osteoclast-stimulating factor 1 OS=Salmo salar OX=8030 GN=OSTF1 PE=2 SV=1	T	Signal transduction mechanisms	osteoclast-stimulating factor 1 [Oncorhynchus kisutch]
evm.TU.Chr22.782	Molecular Function: molecular_function (GO:0003674);; Molecular Function: catalytic activity (GO:0003824);; Cellular Component: cellular_component (GO:0005575);; Cellular Component: intracellular (GO:0005622);; Cellular Component: obsolete cell (GO:0005623);; Cellular Component: cytoplasm (GO:0005737);; Cellular Component: endoplasmic reticulum (GO:0005783);; Cellular Component: endoplasmic retic…	K11703|8.1e-294|salp:111979009|K11703 collagen beta-1,O-galactosyltransferase [EC:2.4.1.50] | (RefSeq) procollagen galactosyltransferase 2	Glycosyltransferase family 25 (LPS biosynthesis protein)	Procollagen galactosyltransferase 1 OS=Danio rerio OX=7955 GN=colgalt1 PE=3 SV=1	Si:ch211-13f8.2 OS=Hucho hucho OX=62062 PE=3 SV=1	O	Posttranslational modification, protein turnover, chaperones	procollagen galactosyltransferase 2 [Salvelinus alpinus]
evm.TU.Chr19.369	Molecular Function: alpha2-adrenergic receptor activity (GO:0004938);; Cellular Component: plasma membrane (GO:0005886);; Biological Process: regulation of smooth muscle contraction (GO:0006940);; Cellular Component: integral component of membrane (GO:0016021);; Biological Process: regulation of vasoconstriction (GO:0019229);; Biological Process: platelet activation (GO:0030168);	K04140|6.9e-210|salp:111981428|K04140 adrenergic receptor alpha-2C | (RefSeq) alpha-2 adrenergic receptor-like	7 transmembrane receptor (rhodopsin family)	Alpha-2 adrenergic receptor OS=Labrus ossifagus OX=30800 PE=3 SV=1	Adrenoceptor alpha 2C OS=Hucho hucho OX=62062 GN=ADRA2C PE=3 SV=1	T	Signal transduction mechanisms	PREDICTED: alpha-2 adrenergic receptor-like [Salmo salar]
evm.TU.Chr12.605	Biological Process: regulation of signal transduction (GO:0009966);; Cellular Component: anchored component of plasma membrane (GO:0046658);; Cellular Component: collagen-containing extracellular matrix (GO:0062023);	K08107|3.2e-280|otw:112245491|K08107 glypican 1 | (RefSeq) glypican-1-like	Glypican	Glypican-1 OS=Danio rerio OX=7955 GN=gpc1 PE=2 SV=1	Glypican-1 OS=Hucho hucho OX=62062 PE=3 SV=1	T	Signal transduction mechanisms	glypican-1-like [Oncorhynchus tshawytscha]
evm.TU.Chr34.677	Molecular Function: citrate (Si)-synthase activity (GO:0004108);; Biological Process: tricarboxylic acid cycle (GO:0006099);; Biological Process: citrate metabolic process (GO:0006101);	K01647|1.1e-237|sasa:106583348|K01647 citrate synthase [EC:2.3.3.1] | (RefSeq) citrate synthase, mitochondrial-like	Citrate synthase, C-terminal domain	Citrate synthase, mitochondrial OS=Danio rerio OX=7955 GN=cs PE=2 SV=1	Citrate synthase OS=Hucho hucho OX=62062 PE=3 SV=1	L	Replication, recombination and repair	PREDICTED: citrate synthase, mitochondrial-like [Salmo salar]
evm.TU.Chr11.1063	Molecular Function: DNA-binding transcription factor activity (GO:0003700);; Cellular Component: nucleus (GO:0005634);; Cellular Component: endoplasmic reticulum membrane (GO:0005789);; Biological Process: endoplasmic reticulum unfolded protein response (GO:0030968);; Molecular Function: cAMP response element binding (GO:0035497);; Biological Process: positive regulation of transcription by RNA p…	K09054|1.0e-308|sasa:106560503|K09054 cyclic AMP-dependent transcription factor ATF-6 alpha | (RefSeq) atf6; activating transcription factor 6	bZIP transcription factor	--	cyclic AMP-dependent transcription factor ATF-6 alpha isoform X1 OS=Salmo salar OX=8030 GN=atf6 PE=4 SV=1	K	Transcription	PREDICTED: cyclic AMP-dependent transcription factor ATF-6 alpha isoform X1 [Salmo salar]
evm.TU.Chr17.488	Cellular Component: integral component of membrane (GO:0016021);	K01794|0.0e+00|salp:111954022|K01794 chondroitin-glucuronate 5-epimerase [EC:5.1.3.19] | (RefSeq) dermatan-sulfate epimerase-like	5' nucleotidase family	5'-nucleotidase domain-containing protein 3 OS=Xenopus laevis OX=8355 GN=nt5dc3 PE=2 SV=1	Putative dermatan-sulfate epimerase OS=Scophthalmus maximus OX=52904 GN=SMAX5B_009701 PE=3 SV=1	S	Function unknown	putative dermatan-sulfate epimerase [Scophthalmus maximus]
evm.TU.Chr24.670	Cellular Component: integral component of membrane (GO:0016021);; Molecular Function: semaphorin receptor activity (GO:0017154);	K06822|0.0e+00|sasa:106566625|K06822 plexin D | (RefSeq) plexin-D1-like	Plexin cytoplasmic RasGAP domain	Plexin-A4 OS=Danio rerio OX=7955 GN=plxna4 PE=2 SV=1	plexin-D1-like OS=Salmo salar OX=8030 GN=LOC106566625 PE=3 SV=1	T	Signal transduction mechanisms	PREDICTED: plexin-D1-like [Salmo salar]
evm.TU.Chr31.1299	Molecular Function: G protein-coupled receptor activity (GO:0004930);; Cellular Component: integral component of plasma membrane (GO:0005887);; Biological Process: positive regulation of Rho protein signal transduction (GO:0035025);; Biological Process: positive regulation of cytosolic calcium ion concentration involved in phospholipase C-activating G protein-coupled signaling pathway (GO:0051482…	--	7 transmembrane receptor (rhodopsin family)	--	G_PROTEIN_RECEP_F1_2 domain-containing protein OS=Lepisosteus oculatus OX=7918 PE=4 SV=1	O	Posttranslational modification, protein turnover, chaperones	G-protein coupled receptor 20-like [Oncorhynchus tshawytscha]
evm.TU.Chr35.635	Cellular Component: collagen trimer (GO:0005581);	K06823|1.6e-244|salp:111953439|K06823 collagen type XVIII alpha | (RefSeq) collagen alpha-1(XVIII) chain isoform X1	Collagenase NC10 and Endostatin	--	collagen alpha-1(XVIII) chain-like isoform X2 OS=Salmo salar OX=8030 GN=LOC106590282 PE=4 SV=1	W	Extracellular structures	collagen alpha-1(XVIII) chain isoform X3 [Oncorhynchus kisutch]
evm.TU.Chr10.3016	Molecular Function: nucleic acid binding (GO:0003676);	K09228|1.1e-20|sdu:111232895|K09228 KRAB domain-containing zinc finger protein | (RefSeq) uncharacterized protein LOC111232895	Zinc finger, C2H2 type	--	Uncharacterized protein OS=Hucho hucho OX=62062 PE=4 SV=1	S	Function unknown	uncharacterized protein LOC115177531 [Salmo trutta]
evm.TU.Chr34.956	Cellular Component: ubiquitin ligase complex (GO:0000151);; Molecular Function: protein binding (GO:0005515);; Cellular Component: cellular_component (GO:0005575);; Cellular Component: intracellular (GO:0005622);; Cellular Component: obsolete cell (GO:0005623);; Cellular Component: cullin-RING ubiquitin ligase complex (GO:0031461);; Cellular Component: Cul3-RING ubiquitin ligase complex (GO:00314…	K10476|2.9e-77|mze:101482960|K10476 kelch repeat and BTB domain-containing protein 11 | (RefSeq) kbtbd11; kelch repeat and BTB domain-containing protein 11	Kelch motif	--	kelch domain-containing protein 7A-like OS=Salmo salar OX=8030 GN=LOC106582980 PE=4 SV=1	S	Function unknown	PREDICTED: kelch domain-containing protein 7A-like [Salmo salar]
evm.TU.Chr39.490	--	--	--	--	Putative GAG protein OS=Labeo rohita OX=84645 GN=ROHU_000992 PE=4 SV=1	--	--	uncharacterized protein LOC115772683 [Archocentrus centrarchus]
evm.TU.Chr28.628	Cellular Component: cellular_component (GO:0005575);; Cellular Component: intracellular (GO:0005622);; Cellular Component: obsolete cell (GO:0005623);; Cellular Component: nucleus (GO:0005634);; Cellular Component: nucleoplasm (GO:0005654);; Cellular Component: cytoplasm (GO:0005737);; Cellular Component: centrosome (GO:0005813);; Cellular Component: microtubule organizing center (GO:0005815);; C…	K16483|9.7e-27|sasa:106585039|K16483 centrosomal protein POC5 | (RefSeq) centrosomal protein POC5-like	--	Centrosomal protein POC5 OS=Xenopus laevis OX=8355 GN=poc5 PE=2 SV=1	Centrosomal protein POC5 OS=Salmo trutta OX=8032 GN=poc5 PE=3 SV=1	S	Function unknown	PREDICTED: centrosomal protein POC5-like isoform X2 [Salmo salar]
evm.TU.Chr34.737	--	K21347|1.0e-14|srx:107748654|K21347 Tax1-binding protein 1 | (RefSeq) tax1-binding protein 1 homolog A-like isoform X1	Calcium binding and coiled-coil domain (CALCOCO1) like	Calcium-binding and coiled-coil domain-containing protein 1 OS=Danio rerio OX=7955 GN=calcoco1 PE=3 SV=1	Calcium binding and coiled-coil domain 1b OS=Hucho hucho OX=62062 PE=4 SV=1	S	Function unknown	calcium-binding and coiled-coil domain-containing protein 1-like [Salmo trutta]
evm.TU.Chr1.1428	Molecular Function: RNA binding (GO:0003723);	K17843|1.5e-146|otw:112256763|K17843 KH domain-containing, RNA-binding, signal transduction-associated protein 2 | (RefSeq) KH domain-containing, RNA-binding, signal transduction-associated protein 2-like isoform X1	Tyrosine-rich domain of Sam68	KH domain-containing, RNA-binding, signal transduction-associated protein 2 OS=Danio rerio OX=7955 GN=khdrbs2 PE=2 SV=1	KH domain-containing, RNA-binding, signal transduction-associated protein 2-like isoform X2 OS=Salmo salar OX=8030 GN=LOC106612832 PE=3 SV=1	K	Transcription	KH domain-containing, RNA-binding, signal transduction-associated protein 2 [Oncorhynchus nerka]
evm.TU.Chr5.1026	Molecular Function: calcium ion binding (GO:0005509);; Molecular Function: calcium-dependent phospholipid binding (GO:0005544);	K17094|0.0e+00|sasa:100194671|K17094 annexin A6 | (RefSeq) anxa6; annexin A6	Annexin	Annexin A6 OS=Gallus gallus OX=9031 GN=ANXA6 PE=2 SV=1	Annexin OS=Hucho hucho OX=62062 PE=3 SV=1	U	Intracellular trafficking, secretion, and vesicular transport	annexin A6 [Salmo salar]
evm.TU.Chr2.224	Cellular Component: integral component of membrane (GO:0016021);	K05135|3.4e-218|sasa:106586873|K05135 interleukin 10 receptor beta | (RefSeq) CRFB5a; interferon alpha/beta receptor 1a	Tissue factor	Interferon alpha/beta receptor 1a OS=Oncorhynchus mykiss OX=8022 GN=ifnar1a PE=2 SV=1	CRFB5a OS=Salmo salar OX=8030 GN=CRFB5a PE=2 SV=1	T	Signal transduction mechanisms	interferon alpha/beta receptor 1a precursor [Salmo salar]
evm.TU.Chr26.196	Biological Process: regulation of protein phosphorylation (GO:0001932);; Biological Process: positive regulation of protein phosphorylation (GO:0001934);; Biological Process: system process (GO:0003008);; Biological Process: circulatory system process (GO:0003013);; Biological Process: vascular process in circulatory system (GO:0003018);; Molecular Function: molecular_function (GO:0003674);; Mole…	--	FGF binding protein 1 (FGF-BP1)	--	Fibroblast growth factor binding protein 3 OS=Hucho hucho OX=62062 PE=3 SV=1	S	Function unknown	PREDICTED: fibroblast growth factor-binding protein 2-like [Salmo salar]
evm.TU.Chr2.543	Biological Process: response to reactive oxygen species (GO:0000302);; Biological Process: response to superoxide (GO:0000303);; Biological Process: response to oxygen radical (GO:0000305);; Biological Process: response to acid chemical (GO:0001101);; Biological Process: regulation of neurotransmitter levels (GO:0001505);; Molecular Function: molecular_function (GO:0003674);; Molecular Function: …	K00355|2.7e-28|sasa:106582049|K00355 NAD(P)H dehydrogenase (quinone) [EC:1.6.5.2] | (RefSeq) NAD(P)H dehydrogenase [quinone] 1-like	TIR domain	--	Uncharacterized protein OS=Coregonus sp. 'balchen' OX=861768 GN=CSTEINMANNI_LOCUS1926785 PE=4 SV=1	S	Function unknown	unnamed protein product [Coregonus sp. 'balchen']
evm.TU.Chr28.654	Biological Process: protein folding (GO:0006457);; Molecular Function: unfolded protein binding (GO:0051082);	K09511|7.4e-207|sasa:106580287|K09511 DnaJ homolog subfamily B member 5 | (RefSeq) dnaJ homolog subfamily B member 5-like	DnaJ C terminal domain	DnaJ homolog subfamily B member 6 OS=Gallus gallus OX=9031 GN=DNAJB6 PE=2 SV=1	DnaJ heat shock protein family (Hsp40) member B5 OS=Hucho hucho OX=62062 PE=4 SV=1	O	Posttranslational modification, protein turnover, chaperones	dnaJ homolog subfamily B member 5-like isoform X1 [Oncorhynchus kisutch]
evm.TU.Chr27.346	Molecular Function: SNARE binding (GO:0000149);; Biological Process: regulation of neurotransmitter levels (GO:0001505);; Molecular Function: molecular_function (GO:0003674);; Molecular Function: binding (GO:0005488);; Molecular Function: protein binding (GO:0005515);; Cellular Component: cellular_component (GO:0005575);; Cellular Component: intracellular (GO:0005622);; Cellular Component: obsole…	K20002|1.2e-63|salp:111956140|K20002 SNARE-associated protein Snapin | (RefSeq) SNARE-associated protein Snapin isoform X1	Snapin/Pallidin	--	Uncharacterized protein OS=Coregonus sp. 'balchen' OX=861768 GN=CSTEINMANNI_LOCUS1016020 PE=4 SV=1	U	Intracellular trafficking, secretion, and vesicular transport	SNARE-associated protein Snapin isoform X1 [Salvelinus alpinus]
evm.TU.Chr39.471	Biological Process: microtubule cytoskeleton organization (GO:0000226);; Biological Process: microtubule bundle formation (GO:0001578);; Biological Process: epithelial cell development (GO:0002064);; Biological Process: cilium movement (GO:0003341);; Cellular Component: cellular_component (GO:0005575);; Cellular Component: intracellular (GO:0005622);; Cellular Component: obsolete cell (GO:0005623…	K17570|5.8e-77|otw:112252367|K17570 hydrocephalus-inducing protein | (RefSeq) LOW QUALITY PROTEIN: hydrocephalus-inducing protein homolog	--	--	Uncharacterized protein (Fragment) OS=Coregonus sp. 'balchen' OX=861768 GN=CSTEINMANNI_LOCUS212578 PE=4 SV=1	S	Function unknown	unnamed protein product, partial [Coregonus sp. 'balchen']
evm.TU.Chr1.349	Molecular Function: protein binding (GO:0005515);	K06712|7.9e-39|sfm:108931942|K06712 butyrophilin | (RefSeq) butyrophilin subfamily 1 member A1-like	SPRY-associated domain	Nuclear factor 7, brain OS=Xenopus laevis OX=8355 PE=1 SV=1	B30.2/SPRY domain-containing protein OS=Hucho hucho OX=62062 PE=4 SV=1	O	Posttranslational modification, protein turnover, chaperones	PREDICTED: uncharacterized protein LOC106578872 [Salmo salar]
evm.TU.Chr2.607	--	K10321|1.1e-259|salp:111971550|K10321 F-box protein 47 | (RefSeq) fbxo47; F-box only protein 47	--	--	F-box domain-containing protein OS=Hucho hucho OX=62062 PE=4 SV=1	S	Function unknown	F-box only protein 47 [Salvelinus alpinus]
evm.TU.Chr1.894	Molecular Function: actin binding (GO:0003779);; Biological Process: cytoskeleton organization (GO:0007010);; Molecular Function: metal ion binding (GO:0046872);	K04467|4.3e-267|salp:111978258|K04467 inhibitor of nuclear factor kappa-B kinase subunit alpha [EC:2.7.11.10] | (RefSeq) inhibitor of nuclear factor kappa-B kinase subunit alpha isoform X1	Putative adherens-junction anchoring region of AbLIM	Inhibitor of nuclear factor kappa-B kinase subunit alpha OS=Danio rerio OX=7955 GN=chuk PE=1 SV=1	actin-binding LIM protein 1-like isoform X2 OS=Salmo salar OX=8030 GN=LOC106576884 PE=4 SV=1	--	--	actin-binding LIM protein 1a isoform X3 [Esox lucius]
evm.TU.Chr18.889	Molecular Function: single-stranded DNA binding (GO:0003697);; Biological Process: postreplication repair (GO:0006301);; Biological Process: protein monoubiquitination (GO:0006513);; Molecular Function: ubiquitin protein ligase activity (GO:0061630);	K10627|6.3e-175|salp:111966369|K10627 E3 ubiquitin-protein ligase RAD18 [EC:2.3.2.27] | (RefSeq) E3 ubiquitin-protein ligase RAD18-like isoform X1	SAP domain	--	RING-type E3 ubiquitin transferase RAD18 OS=Hucho hucho OX=62062 PE=3 SV=1	O	Posttranslational modification, protein turnover, chaperones	E3 ubiquitin-protein ligase RAD18 isoform X2 [Salmo trutta]
evm.TU.Chr1.1106	Molecular Function: molecular_function (GO:0003674);; Molecular Function: transporter activity (GO:0005215);; Molecular Function: ion channel activity (GO:0005216);; Molecular Function: voltage-gated ion channel activity (GO:0005244);; Molecular Function: voltage-gated potassium channel activity (GO:0005249);; Molecular Function: delayed rectifier potassium channel activity (GO:0005251);; Molecul…	K04902|4.1e-235|otw:112253172|K04902 potassium voltage-gated channel subfamily G member 3 | (RefSeq) kcng3; potassium voltage-gated channel subfamily G member 3	Ion transport protein	Potassium voltage-gated channel subfamily G member 2 OS=Gallus gallus OX=9031 GN=KCNG2 PE=2 SV=1	Uncharacterized protein OS=Coregonus sp. 'balchen' OX=861768 GN=CSTEINMANNI_LOCUS811 PE=4 SV=1	P	Inorganic ion transport and metabolism	potassium voltage-gated channel subfamily G member 3 isoform X2 [Oncorhynchus mykiss]
evm.TU.Chr34.684	Molecular Function: guanyl-nucleotide exchange factor activity (GO:0005085);; Biological Process: small GTPase mediated signal transduction (GO:0007264);	K19952|1.2e-65|sasa:106583260|K19952 guanine nucleotide exchange factor | (RefSeq) guanine nucleotide exchange factor MSS4-like	Mss4 protein	--	RAB interacting factor OS=Hucho hucho OX=62062 PE=4 SV=1	--	--	guanine nucleotide exchange factor MSS4-like [Oncorhynchus nerka]
evm.TU.Chr16.1191	Biological Process: protein homooligomerization (GO:0051260);	K21918|4.1e-149|salp:111979951|K21918 BTB/POZ domain-containing protein KCTD8/12/16 | (RefSeq) BTB/POZ domain-containing protein KCTD16-like	BTB/POZ domain	BTB/POZ domain-containing protein KCTD6 OS=Danio rerio OX=7955 GN=kctd6 PE=2 SV=1	BTB domain-containing protein OS=Oncorhynchus mykiss OX=8022 GN=GSONMT00076148001 PE=4 SV=1	S	Function unknown	unnamed protein product [Oncorhynchus mykiss]
evm.TU.Chr1.317	Molecular Function: protein serine/threonine kinase activity (GO:0004674);; Molecular Function: ATP binding (GO:0005524);; Cellular Component: cytoplasm (GO:0005737);	K08858|1.1e-183|sasa:106578828|K08858 serine/threonine-protein kinase SBK [EC:2.7.11.1] | (RefSeq) serine/threonine-protein kinase SBK1-like	Protein kinase domain	Serine/threonine-protein kinase SBK1 OS=Danio rerio OX=7955 GN=sbk1 PE=1 SV=1	Serine/threonine-protein kinase SBK1 OS=Hucho hucho OX=62062 PE=3 SV=1	T	Signal transduction mechanisms	PREDICTED: serine/threonine-protein kinase SBK1-like [Salmo salar]
evm.TU.Chr34.576	Molecular Function: protein serine/threonine kinase activity (GO:0004674);; Molecular Function: ATP binding (GO:0005524);	K08794|1.7e-157|sasa:106583531|K08794 calcium/calmodulin-dependent protein kinase I [EC:2.7.11.17] | (RefSeq) calcium/calmodulin-dependent protein kinase type 1-like	Protein kinase domain	CaM kinase-like vesicle-associated protein OS=Xenopus laevis OX=8355 GN=camkv PE=2 SV=1	calcium/calmodulin-dependent protein kinase type 1-like isoform X1 OS=Salmo salar OX=8030 GN=LOC106583531 PE=3 SV=1	T	Signal transduction mechanisms	PREDICTED: calcium/calmodulin-dependent protein kinase type 1-like isoform X1 [Salmo salar]
evm.TU.Chr6.825	Molecular Function: metal ion binding (GO:0046872);	K14380|3.2e-159|pcw:110209417|K14380 four and a half LIM domains protein 2 | (RefSeq) FHL2; four and a half LIM domains protein 2 isoform X1	LIM domain	--	Uncharacterized protein OS=Oncorhynchus mykiss OX=8022 GN=GSONMT00042799001 PE=4 SV=1	--	--	four and a half LIM domains protein 2-like [Oncorhynchus mykiss]
evm.TU.Chr13.717	Biological Process: mitotic cell cycle (GO:0000278);; Cellular Component: chromosome, centromeric region (GO:0000775);; Cellular Component: nucleus (GO:0005634);	K11543|6.2e-36|sasa:100286418|K11543 kinetochore-associated protein MIS12 | (RefSeq) mis12; MIS12, kinetochore complex component	--	--	Protein MIS12 homolog OS=Hucho hucho OX=62062 PE=3 SV=1	S	Function unknown	MIS12 homolog [Salmo salar]
evm.TU.Chr38.721	Molecular Function: kinase activity (GO:0016301);; Biological Process: inositol phosphate biosynthetic process (GO:0032958);	K00911|0.0e+00|salp:112068139|K00911 1D-myo-inositol-triphosphate 3-kinase [EC:2.7.1.127] | (RefSeq) inositol-trisphosphate 3-kinase B-like	Inositol polyphosphate kinase	--	Kinase OS=Hucho hucho OX=62062 PE=3 SV=1	I	Lipid transport and metabolism	inositol-trisphosphate 3-kinase B-like [Salvelinus alpinus]
evm.TU.Chr18.1167	Molecular Function: cytoskeletal anchor activity (GO:0008093);; Molecular Function: dynein complex binding (GO:0070840);	K18739|2.3e-236|otw:112244870|K18739 protein bicaudal D | (RefSeq) protein bicaudal D homolog 2-like isoform X1	Microtubule-associated protein Bicaudal-D	--	Bicaudal D homolog 2 (Drosophila) OS=Hucho hucho OX=62062 PE=3 SV=1	U	Intracellular trafficking, secretion, and vesicular transport	protein bicaudal D homolog 2-like isoform X2 [Oncorhynchus nerka]
evm.TU.Chr34.339	Molecular Function: voltage-gated potassium channel activity (GO:0005249);; Cellular Component: voltage-gated potassium channel complex (GO:0008076);	K04927|0.0e+00|sasa:106583648|K04927 potassium voltage-gated channel KQT-like subfamily member 2 | (RefSeq) potassium voltage-gated channel subfamily KQT member 2-like	KCNQ voltage-gated potassium channel	Neuronal acetylcholine receptor subunit alpha-4 OS=Gallus gallus OX=9031 GN=CHRNA4 PE=1 SV=1	potassium voltage-gated channel subfamily KQT member 2-like isoform X4 OS=Salmo salar OX=8030 GN=LOC106583648 PE=4 SV=1	P	Inorganic ion transport and metabolism	potassium voltage-gated channel subfamily KQT member 2-like isoform X1 [Oncorhynchus mykiss]
evm.TU.Chr13.655	Biological Process: response to molecule of bacterial origin (GO:0002237);; Biological Process: regulation of immune system process (GO:0002682);; Biological Process: negative regulation of immune system process (GO:0002683);; Biological Process: regulation of leukocyte migration (GO:0002685);; Biological Process: negative regulation of leukocyte migration (GO:0002686);; Biological Process: regul…	K20629|0.0e+00|otw:112228572|K20629 active breakpoint cluster region-related protein | (RefSeq) active breakpoint cluster region-related protein-like isoform X1	RhoGAP domain	Active breakpoint cluster region-related protein OS=Xenopus tropicalis OX=8364 GN=abr PE=2 SV=1	Uncharacterized protein OS=Salmo trutta OX=8032 GN=abr PE=4 SV=1	T	Signal transduction mechanisms	active breakpoint cluster region-related protein-like isoform X2 [Oncorhynchus tshawytscha]
evm.TU.Chr28.259	--	--	--	--	Uncharacterized protein OS=Larimichthys crocea OX=215358 GN=D5F01_LYC25094 PE=4 SV=1	--	--	hypothetical protein D5F01_LYC25094 [Larimichthys crocea]
evm.TU.Chr5.1028	Biological Process: amino acid transport (GO:0006865);; Cellular Component: integral component of membrane (GO:0016021);; Molecular Function: transmembrane transporter activity (GO:0022857);	K13864|3.1e-305|sasa:106612296|K13864 solute carrier family 7 (cationic amino acid transporter), member 2 | (RefSeq) cationic amino acid transporter 2-like	Amino acid permease	Cationic amino acid transporter 2 OS=Gallus gallus OX=9031 GN=SLC7A2 PE=2 SV=1	cationic amino acid transporter 2-like OS=Salmo salar OX=8030 GN=LOC106612296 PE=3 SV=1	E	Amino acid transport and metabolism	cationic amino acid transporter 2-like [Salmo trutta]
evm.TU.Chr2.700	Molecular Function: transmembrane receptor protein tyrosine kinase activity (GO:0004714);; Molecular Function: ATP binding (GO:0005524);; Biological Process: transmembrane receptor protein tyrosine kinase signaling pathway (GO:0007169);; Cellular Component: integral component of membrane (GO:0016021);	K05085|0.0e+00|sasa:106586446|K05085 receptor tyrosine-protein kinase erbB-4 [EC:2.7.10.1] | (RefSeq) receptor tyrosine-protein kinase erbB-4-like	Protein tyrosine and serine/threonine kinase	Melanoma receptor tyrosine-protein kinase OS=Xiphophorus maculatus OX=8083 GN=xmrk PE=2 SV=2	Receptor protein-tyrosine kinase OS=Salmo salar OX=8030 GN=LOC106586446 PE=4 SV=1	T	Signal transduction mechanisms	receptor tyrosine-protein kinase erbB-4-like isoform X1 [Oncorhynchus kisutch]
evm.TU.Chr39.267	Cellular Component: Golgi membrane (GO:0000139);; Cellular Component: integral component of membrane (GO:0016021);	K06816|0.0e+00|sasa:106561003|K06816 golgi apparatus protein 1 | (RefSeq) Golgi apparatus protein 1-like	Cysteine rich repeat	Golgi apparatus protein 1 OS=Gallus gallus OX=9031 GN=GLG1 PE=1 SV=1	Golgi apparatus protein 1 OS=Hucho hucho OX=62062 PE=4 SV=1	U	Intracellular trafficking, secretion, and vesicular transport	Golgi apparatus protein 1-like isoform X2 [Oncorhynchus kisutch]
evm.TU.Chr3.339	--	--	Cleaved Adhesin Domain	--	--	--	--	--
evm.TU.Chr27.345	Molecular Function: nucleotide binding (GO:0000166);; Cellular Component: transcription export complex (GO:0000346);; Molecular Function: molecular_function (GO:0003674);; Molecular Function: nucleic acid binding (GO:0003676);; Molecular Function: DNA binding (GO:0003677);; Molecular Function: binding (GO:0005488);; Cellular Component: cellular_component (GO:0005575);; Cellular Component: intrace…	--	C-terminal duplication domain of Friend of PRMT1	--	Chromatin target of PRMT1 OS=Hucho hucho OX=62062 GN=CHTOP PE=4 SV=1	S	Function unknown	PREDICTED: chromatin target of PRMT1 protein-like isoform X1 [Salmo salar]
evm.TU.Chr10.1411	Molecular Function: serine-type endopeptidase activity (GO:0004252);; Molecular Function: scavenger receptor activity (GO:0005044);; Cellular Component: integral component of membrane (GO:0016021);; Molecular Function: serine-type exopeptidase activity (GO:0070008);	K08665|4.2e-232|sasa:106605629|K08665 hepsin [EC:3.4.21.106] | (RefSeq) serine protease hepsin-like	Trypsin	Trypsin-2 (Fragment) OS=Salmo salar OX=8030 PE=2 SV=1	serine protease hepsin-like OS=Salmo salar OX=8030 GN=LOC106605629 PE=4 SV=1	E	Amino acid transport and metabolism	PREDICTED: serine protease hepsin-like [Salmo salar]
evm.TU.Chr1.812	Cellular Component: integral component of membrane (GO:0016021);; Molecular Function: protein-cysteine S-palmitoyltransferase activity (GO:0019706);	K20031|3.6e-214|otw:112223808|K20031 palmitoyltransferase ZDHHC6 [EC:2.3.1.225] | (RefSeq) zdhhc6; palmitoyltransferase ZDHHC6 isoform X1	DHHC palmitoyltransferase	Palmitoyltransferase ZDHHC6 OS=Danio rerio OX=7955 GN=zdhhc6 PE=2 SV=1	Palmitoyltransferase OS=Hucho hucho OX=62062 PE=3 SV=1	S	Function unknown	palmitoyltransferase ZDHHC6 isoform X1 [Oncorhynchus kisutch]
evm.TU.Chr7.809	Molecular Function: calcium ion binding (GO:0005509);; Cellular Component: integral component of membrane (GO:0016021);; Biological Process: synaptic vesicle exocytosis (GO:0016079);; Cellular Component: presynapse (GO:0098793);	K19949|0.0e+00|sasa:106611328|K19949 otoferlin | (RefSeq) otoferlin-like	C2 domain	Otoferlin OS=Danio rerio OX=7955 GN=otof PE=3 SV=1	otoferlin-like isoform X2 OS=Salmo salar OX=8030 GN=LOC106611328 PE=4 SV=1	M	Cell wall/membrane/envelope biogenesis	PREDICTED: otoferlin-like isoform X1 [Salmo salar]
evm.TU.Chr28.631	Biological Process: cell morphogenesis (GO:0000902);; Biological Process: in utero embryonic development (GO:0001701);; Biological Process: immune system process (GO:0002376);; Biological Process: heart morphogenesis (GO:0003007);; Biological Process: system process (GO:0003008);; Biological Process: muscle system process (GO:0003012);; Molecular Function: molecular_function (GO:0003674);; Molecu…	K08283|0.0e+00|sasa:106580410|K08283 collagen type IV alpha-3-binding protein | (RefSeq) collagen type IV alpha-3-binding protein-like	START domain	Ceramide transfer protein OS=Xenopus tropicalis OX=8364 GN=cert1 PE=2 SV=1	Ceramide transfer protein OS=Salmo trutta OX=8032 GN=CERT1 PE=4 SV=1	T	Signal transduction mechanisms	collagen type IV alpha-3-binding protein-like isoform X1 [Salmo trutta]
evm.TU.Chr4.259	Cellular Component: integral component of membrane (GO:0016021);	K06754|9.5e-29|api:100168389|K06754 roundabout, axon guidance receptor 2 | (RefSeq) roundabout homolog 2	Leucine rich repeat	Neogenin (Fragment) OS=Gallus gallus OX=9031 PE=2 SV=1	Uncharacterized protein OS=Hucho hucho OX=62062 PE=4 SV=1	T	Signal transduction mechanisms	leucine-rich repeats and immunoglobulin-like domains protein 3 [Oncorhynchus kisutch]
evm.TU.Chr40.1058	Molecular Function: oxidoreductase activity, acting on single donors with incorporation of molecular oxygen, incorporation of two atoms of oxygen (GO:0016702);; Biological Process: oxidation-reduction process (GO:0055114);	K00515|3.5e-187|sasa:101448034|K00515 beta-carotene 15,15'-dioxygenase [EC:1.13.11.63] | (RefSeq) bcmo1; beta-carotene 15,15'-monooxygenase 1	Retinal pigment epithelial membrane protein	Beta,beta-carotene 15,15'-dioxygenase OS=Gallus gallus OX=9031 GN=BCO1 PE=1 SV=1	PKS_ER domain-containing protein OS=Salmo trutta OX=8032 GN=LOC115167284 PE=4 SV=1	C	Energy production and conversion	synaptic vesicle membrane protein VAT-1 homolog-like [Salmo trutta]
evm.TU.Chr1.353	Cellular Component: nuclear chromosome (GO:0000228);; Cellular Component: chromatin (GO:0000785);; Cellular Component: nuclear chromatin (GO:0000790);; Molecular Function: transcription regulatory region sequence-specific DNA binding (GO:0000976);; Molecular Function: RNA polymerase II transcription regulatory region sequence-specific DNA binding (GO:0000977);; Molecular Function: RNA polymerase …	K22524|4.0e-105|salp:111977687|K22524 WW domain-binding protein 2 | (RefSeq) wbp2; WW domain-binding protein 2	GRAM domain	--	Uncharacterized protein OS=Coregonus sp. 'balchen' OX=861768 GN=CSTEINMANNI_LOCUS158 PE=4 SV=1	T	Signal transduction mechanisms	unnamed protein product [Coregonus sp. 'balchen']
evm.TU.Chr40.1054	Cellular Component: extracellular region (GO:0005576);; Biological Process: multicellular organism development (GO:0007275);; Biological Process: negative regulation of Wnt signaling pathway (GO:0030178);	--	Dickkopf N-terminal cysteine-rich region	Dickkopf-related protein 3 OS=Gallus gallus OX=9031 GN=DKK3 PE=2 SV=1	Dickkopf WNT signaling pathway inhibitor 3a OS=Hucho hucho OX=62062 PE=3 SV=1	T	Signal transduction mechanisms	dickkopf-related protein 3-like [Salmo trutta]
evm.TU.Chr40.871	Cellular Component: integral component of membrane (GO:0016021);	K08631|3.6e-163|bpec:110162567|K08631 a disintegrin and metalloproteinase with thrombospondin motifs 17 [EC:3.4.24.-] | (RefSeq) uncharacterized protein LOC110162567	MINAR1 C-terminal domain	Major intrinsically disordered Notch2-binding receptor 1 OS=Danio rerio OX=7955 GN=minar1 PE=2 SV=3	UPF0258 domain-containing protein OS=Hucho hucho OX=62062 PE=3 SV=1	S	Function unknown	major intrinsically disordered Notch2-binding receptor 1 [Oncorhynchus kisutch]
evm.TU.Chr23.472	Molecular Function: GTPase activity (GO:0003924);; Molecular Function: structural constituent of cytoskeleton (GO:0005200);; Molecular Function: GTP binding (GO:0005525);; Cellular Component: cytoplasm (GO:0005737);; Cellular Component: microtubule (GO:0005874);; Biological Process: microtubule-based process (GO:0007017);	K07374|7.6e-259|els:105013598|K07374 tubulin alpha | (RefSeq) tubulin alpha chain	Tubulin/FtsZ family, GTPase domain	Tubulin alpha chain OS=Torpedo marmorata OX=7788 PE=2 SV=1	Tubulin alpha chain OS=Hucho hucho OX=62062 PE=3 SV=1	Z	Cytoskeleton	unnamed protein product, partial [Coregonus sp. 'balchen']
evm.TU.Chr18.1142	Molecular Function: RNA binding (GO:0003723);	K13190|9.9e-36|epa:110247892|K13190 RNA-binding protein 15 | (RefSeq) RNA-binding protein 15	SPOC domain	--	Si:ch1073-335m2.2 OS=Hucho hucho OX=62062 PE=3 SV=1	A	RNA processing and modification	msx2-interacting protein-like isoform X2 [Salmo trutta]
evm.TU.Chr22.472	Cellular Component: Golgi membrane (GO:0000139);; Biological Process: system process (GO:0003008);; Molecular Function: molecular_function (GO:0003674);; Molecular Function: catalytic activity (GO:0003824);; Molecular Function: beta-N-acetylglucosaminylglycopeptide beta-1,4-galactosyltransferase activity (GO:0003831);; Cellular Component: cellular_component (GO:0005575);; Cellular Component: intr…	K07967|5.2e-221|sasa:106599387|K07967 beta-1,4-galactosyltransferase 2 [EC:2.4.1.22 2.4.1.90 2.4.1.38 2.4.1.-] | (RefSeq) beta-1,4-galactosyltransferase 2-like	N-terminal region of glycosyl transferase group 7	Beta-1,4-galactosyltransferase 5 OS=Danio rerio OX=7955 GN=b4galt5 PE=2 SV=2	Uncharacterized protein OS=Salmo trutta OX=8032 GN=LOC115169761 PE=3 SV=1	G	Carbohydrate transport and metabolism	PREDICTED: beta-1,4-galactosyltransferase 2-like [Salmo salar]
evm.TU.Chr27.924	Cellular Component: extracellular region (GO:0005576);; Biological Process: regulation of vasoconstriction (GO:0019229);	K16366|3.6e-64|salp:111954886|K16366 endothelin-1 | (RefSeq) endothelin-1-like isoform X1	Endothelin family	--	Uncharacterized protein OS=Hucho hucho OX=62062 PE=3 SV=1	T	Signal transduction mechanisms	endothelin-1-like isoform X2 [Salvelinus alpinus]
evm.TU.Chr27.748	Biological Process: negative regulation of transcription by RNA polymerase II (GO:0000122);; Biological Process: MAPK cascade (GO:0000165);; Cellular Component: ESCRT I complex (GO:0000813);; Biological Process: regulation of protein phosphorylation (GO:0001932);; Biological Process: positive regulation of protein phosphorylation (GO:0001934);; Biological Process: regulation of peptide secretion …	K19603|2.8e-269|sasa:106588901|K19603 mitogen-activated protein kinase 15 [EC:2.7.11.24] | (RefSeq) putative serine/threonine-protein kinase C05D10.2	Protein kinase domain	Mitogen-activated protein kinase 15 OS=Xenopus laevis OX=8355 GN=mapk15 PE=1 SV=1	Protein kinase domain-containing protein OS=Scophthalmus maximus OX=52904 GN=F2P81_023634 PE=3 SV=1	T	Signal transduction mechanisms	hypothetical protein F2P81_023634 [Scophthalmus maximus]
evm.TU.Chr34.686	Molecular Function: translation elongation factor activity (GO:0003746);; Cellular Component: nucleus (GO:0005634);; Biological Process: negative regulation of transcription, DNA-templated (GO:0045892);	K15181|1.1e-168|otw:112216087|K15181 negative elongation factor C/D | (RefSeq) nelfcd; negative elongation factor C/D isoform X1	TH1 protein	--	Negative elongation factor D OS=Larimichthys crocea OX=215358 GN=EH28_01071 PE=3 SV=1	K	Transcription	negative elongation factor C/D isoform X2 [Mastacembelus armatus]
evm.TU.Chr39.538	Biological Process: reproduction (GO:0000003);; Biological Process: cell morphogenesis (GO:0000902);; Biological Process: cell morphogenesis involved in differentiation (GO:0000904);; Biological Process: response to acid chemical (GO:0001101);; Biological Process: in utero embryonic development (GO:0001701);; Biological Process: regulation of cytokine production (GO:0001817);; Biological Process:…	K05689|1.0e-12|sfm:108934571|K05689 cadherin 1, type 1, E-cadherin | (RefSeq) B-cadherin-like	--	--	Uncharacterized protein (Fragment) OS=Coregonus sp. 'balchen' OX=861768 GN=CSTEINMANNI_LOCUS212407 PE=4 SV=1	S	Function unknown	unnamed protein product, partial [Coregonus sp. 'balchen']
evm.TU.Chr1.319	--	K21952|1.8e-86|sasa:106579185|K21952 CASK-interacting protein | (RefSeq) uncharacterized LOC106579185	PH domain	--	Uncharacterized protein OS=Hucho hucho OX=62062 PE=4 SV=1	T	Signal transduction mechanisms	PREDICTED: myosin phosphatase Rho-interacting protein-like isoform X1 [Salmo salar]
evm.TU.Chr36.367	Biological Process: GPI anchor biosynthetic process (GO:0006506);; Cellular Component: integral component of membrane (GO:0016021);; Molecular Function: mannose-ethanolamine phosphotransferase activity (GO:0051377);	K05288|0.0e+00|sasa:106565159|K05288 GPI ethanolamine phosphate transferase 3 subunit O [EC:2.7.-.-] | (RefSeq) pigo; phosphatidylinositol glycan anchor biosynthesis class O	Type I phosphodiesterase / nucleotide pyrophosphatase	--	GPI ethanolamine phosphate transferase 3 OS=Hucho hucho OX=62062 PE=3 SV=1	T	Signal transduction mechanisms	PREDICTED: GPI ethanolamine phosphate transferase 3 [Salmo salar]
evm.TU.Chr5.2	Molecular Function: molecular_function (GO:0003674);; Molecular Function: nucleic acid binding (GO:0003676);; Molecular Function: RNA binding (GO:0003723);; Molecular Function: mRNA binding (GO:0003729);; Molecular Function: catalytic activity (GO:0003824);; Molecular Function: binding (GO:0005488);; Cellular Component: cellular_component (GO:0005575);; Cellular Component: extracellular region (G…	--	RNA recognition motif. (a.k.a. RRM, RBD, or RNP domain)	--	RRM domain-containing protein OS=Salmo trutta OX=8032 GN=LOC115205046 PE=4 SV=1	A	RNA processing and modification	ecto-NOX disulfide-thiol exchanger 2-like isoform X2 [Salvelinus alpinus]
evm.TU.Chr6.737	Biological Process: hematopoietic progenitor cell differentiation (GO:0002244);; Biological Process: immune system process (GO:0002376);; Biological Process: immune system development (GO:0002520);; Molecular Function: molecular_function (GO:0003674);; Molecular Function: catalytic activity (GO:0003824);; Cellular Component: cellular_component (GO:0005575);; Cellular Component: intracellular (GO:…	K14395|2.9e-233|sasa:100194777|K14395 lysophosphatidic acid phosphatase type 6 [EC:3.1.3.2] | (RefSeq) ppa6; Lysophosphatidic acid phosphatase type 6	Histidine phosphatase superfamily (branch 2)	Lysosomal acid phosphatase OS=Xenopus laevis OX=8355 GN=acp2 PE=2 SV=1	Acid phosphatase 6, lysophosphatidic OS=Hucho hucho OX=62062 PE=4 SV=1	I	Lipid transport and metabolism	lysophosphatidic acid phosphatase type 6-like [Salmo trutta]
evm.TU.Chr34.687	Biological Process: negative regulation of transcription by RNA polymerase II (GO:0000122);; Molecular Function: molecular_function (GO:0003674);; Molecular Function: nucleic acid binding (GO:0003676);; Molecular Function: RNA binding (GO:0003723);; Molecular Function: binding (GO:0005488);; Cellular Component: cellular_component (GO:0005575);; Cellular Component: intracellular (GO:0005622);; Cel…	K15181|6.0e-38|els:105016940|K15181 negative elongation factor C/D | (RefSeq) nelfcd; negative elongation factor C/D isoform X1	TH1 protein	--	Uncharacterized protein OS=Salmo trutta OX=8032 GN=LOC115150441 PE=3 SV=1	K	Transcription	negative elongation factor C/D [Notolabrus celidotus]
evm.TU.Chr40.1810	Cellular Component: integral component of membrane (GO:0016021);	K16665|5.9e-29|lav:100662295|K16665 leucine-rich repeat transmembrane neuronal protein 1/2 | (RefSeq) LRRTM1; leucine-rich repeat transmembrane neuronal protein 1	Leucine rich repeat	--	leucine-rich repeat transmembrane neuronal protein 4-like isoform X1 OS=Salmo salar OX=8030 GN=LOC106585565 PE=4 SV=1	T	Signal transduction mechanisms	PREDICTED: leucine-rich repeat transmembrane neuronal protein 4-like isoform X1 [Salmo salar]
evm.TU.Chr17.257	Molecular Function: actin binding (GO:0003779);; Cellular Component: integral component of membrane (GO:0016021);	K19346|0.0e+00|sasa:106571714|K19346 nesprin-2 | (RefSeq) nesprin-2-like	Spectrin repeat	--	nesprin-2-like isoform X6 OS=Salmo salar OX=8030 GN=LOC106571714 PE=3 SV=1	Z	Cytoskeleton	nesprin-2 isoform X3 [Oncorhynchus kisutch]
evm.TU.Chr13.720	Biological Process: ribosomal large subunit export from nucleus (GO:0000055);; Biological Process: ribosomal small subunit export from nucleus (GO:0000056);; Molecular Function: structural constituent of nuclear pore (GO:0017056);	K14318|0.0e+00|sasa:106603451|K14318 nuclear pore complex protein Nup88 | (RefSeq) nuclear pore complex protein Nup88-like	Nuclear pore component	Nucleoporin 88 OS=Danio rerio OX=7955 GN=nup88 PE=1 SV=1	Nucleoporin 88 OS=Hucho hucho OX=62062 PE=4 SV=1	--	--	PREDICTED: nuclear pore complex protein Nup88-like isoform X1 [Salmo salar]
evm.TU.Chr6.744	Molecular Function: metal ion binding (GO:0046872);	K12009|5.7e-130|salp:111959604|K12009 tripartite motif-containing protein 27 [EC:2.3.2.27] | (RefSeq) zinc finger protein RFP	SPRY-associated domain	Zinc-binding protein A33 OS=Pleurodeles waltl OX=8319 PE=1 SV=2	Uncharacterized protein OS=Hucho hucho OX=62062 PE=4 SV=1	O	Posttranslational modification, protein turnover, chaperones	E3 ubiquitin-protein ligase TRIM39 [Salvelinus alpinus]
evm.TU.Chr23.448	Cellular Component: nucleus (GO:0005634);; Biological Process: regulation of transcription, DNA-templated (GO:0006355);; Molecular Function: sequence-specific DNA binding (GO:0043565);	K09298|5.3e-159|otw:112235476|K09298 homeobox protein HoxA/C/D13 | (RefSeq) homeobox protein Hox-C13a-like	Hox protein A13 N terminal	Homeobox protein Hox-C13a OS=Takifugu rubripes OX=31033 GN=hoxc13a PE=3 SV=1	Homeobox domain-containing protein OS=Hucho hucho OX=62062 PE=3 SV=1	K	Transcription	homeobox protein Hox-C13a-like [Oncorhynchus kisutch]
evm.TU.Chr16.414	Molecular Function: phosphatidylinositol-4-phosphate binding (GO:0070273);	K15620|1.7e-155|salp:111981345|K15620 golgi phosphoprotein 3 | (RefSeq) Golgi phosphoprotein 3 isoform X1	Golgi phosphoprotein 3 (GPP34)	Golgi phosphoprotein 3-like B OS=Xenopus laevis OX=8355 GN=golph3l-b PE=2 SV=1	Uncharacterized protein OS=Hucho hucho OX=62062 PE=3 SV=1	U	Intracellular trafficking, secretion, and vesicular transport	Golgi phosphoprotein 3 [Oncorhynchus mykiss]
evm.TU.Chr6.736	Molecular Function: transcription coactivator activity (GO:0003713);; Molecular Function: beta-catenin binding (GO:0008013);; Biological Process: canonical Wnt signaling pathway (GO:0060070);	K22649|0.0e+00|salp:111959437|K22649 B-cell CLL/lymphoma 9 protein | (RefSeq) B-cell CLL/lymphoma 9 protein	B-cell lymphoma 9 protein	B-cell CLL/lymphoma 9-like protein OS=Danio rerio OX=7955 GN=bcl9l PE=2 SV=1	BCL9 transcription coactivator OS=Hucho hucho OX=62062 GN=BCL9 PE=3 SV=1	S	Function unknown	B-cell CLL/lymphoma 9 protein [Salvelinus alpinus]
evm.TU.Chr20.1105	Biological Process: intracellular protein transport (GO:0006886);; Biological Process: signal transduction (GO:0007165);; Molecular Function: phosphatidylinositol-3-phosphate binding (GO:0032266);	K17936|1.1e-227|salp:111954920|K17936 sorting nexin-27 | (RefSeq) sorting nexin-27	PDZ domain	Protein lin-7 homolog C OS=Gallus gallus OX=9031 GN=LIN7C PE=1 SV=1	Uncharacterized protein OS=Hucho hucho OX=62062 PE=4 SV=1	T	Signal transduction mechanisms	sorting nexin-27-like [Oncorhynchus nerka]
evm.TU.Chr27.344	Molecular Function: nucleotide binding (GO:0000166);; Biological Process: regulation of cell growth (GO:0001558);; Molecular Function: peptide receptor activity (GO:0001653);; Molecular Function: nucleoside binding (GO:0001882);; Molecular Function: purine nucleoside binding (GO:0001883);; Biological Process: system process (GO:0003008);; Biological Process: circulatory system process (GO:0003013…	K12323|0.0e+00|sanh:107694365|K12323 atrial natriuretic peptide receptor A [EC:4.6.1.2] | (RefSeq) atrial natriuretic peptide receptor 1-like	DZF domain	Atrial natriuretic peptide receptor 2 OS=Anguilla japonica OX=7937 GN=npr2 PE=2 SV=1	Guanylate cyclase OS=Salmo trutta OX=8032 GN=LOC115173623 PE=3 SV=1	T	Signal transduction mechanisms	atrial natriuretic peptide receptor 1-like [Salmo trutta]
evm.TU.Chr28.629	Biological Process: signal transduction (GO:0007165);	K03511|2.2e-31|cpic:101932662|K03511 DNA polymerase kappa [EC:2.7.7.7] | (RefSeq) POLK; ankyrin repeat and death domain-containing protein 1B	Ankyrin repeats (3 copies)	--	Uncharacterized protein OS=Hucho hucho OX=62062 PE=4 SV=1	M	Cell wall/membrane/envelope biogenesis	ankyrin repeat and death domain-containing protein 1A-like [Oncorhynchus nerka]
evm.TU.Chr24.677	Molecular Function: DNA-binding transcription factor activity (GO:0003700);; Molecular Function: steroid hormone receptor activity (GO:0003707);; Cellular Component: nucleus (GO:0005634);; Molecular Function: zinc ion binding (GO:0008270);; Cellular Component: host cell nucleus (GO:0042025);; Molecular Function: sequence-specific DNA binding (GO:0043565);	K08544|0.0e+00|sasa:106566631|K08544 testicular receptor 4 | (RefSeq) nr2c2; nuclear receptor subfamily 2 group C member 2	Ligand-binding domain of nuclear hormone receptor	Nuclear receptor subfamily 2 group C member 1-B OS=Xenopus laevis OX=8355 GN=nr2c1-b PE=2 SV=1	Nuclear receptor subfamily 2, group C, member 2 OS=Hucho hucho OX=62062 PE=3 SV=1	K	Transcription	nuclear receptor subfamily 2 group C member 2 isoform X5 [Salvelinus alpinus]
evm.TU.Chr27.12	Cellular Component: integral component of membrane (GO:0016021);	--	Q-cell neuroblast polarisation	--	Dpy-19 like 4 OS=Hucho hucho OX=62062 GN=DPY19L4 PE=3 SV=1	S	Function unknown	unnamed protein product [Oncorhynchus mykiss]
evm.TU.Chr6.732	Molecular Function: protein binding (GO:0005515);	K10751|1.0e-248|sasa:106582111|K10751 chromatin assembly factor 1 subunit B | (RefSeq) chromatin assembly factor 1 subunit B-like	WD domain, G-beta repeat	Chromatin assembly factor 1 subunit B OS=Gallus gallus OX=9031 GN=CHAF1B PE=1 SV=1	Chromatin assembly factor 1, subunit B OS=Hucho hucho OX=62062 PE=4 SV=1	--	--	unnamed protein product [Oncorhynchus mykiss]
evm.TU.Chr15.464	--	K19519|8.3e-165|xco:114139604|K19519 transforming growth factor-beta-induced protein | (RefSeq) tgfbi; transforming growth factor-beta-induced protein ig-h3	Fasciclin domain	--	Uncharacterized protein OS=Salmo trutta OX=8032 GN=POSTN PE=4 SV=1	--	--	periostin-like isoform X1 [Salmo trutta]
evm.TU.Chr28.1030	Molecular Function: ATP binding (GO:0005524);; Molecular Function: transferase activity (GO:0016740);	K02207|1.3e-127|otw:112263259|K02207 ubiquitin-conjugating enzyme E2 R [EC:2.3.2.23] | (RefSeq) ubiquitin-conjugating enzyme E2 R2	Ubiquitin-conjugating enzyme	Ubiquitin-conjugating enzyme E2 D4 OS=Xenopus laevis OX=8355 GN=ube2d4 PE=1 SV=1	UBC core domain-containing protein OS=Oncorhynchus mykiss OX=8022 GN=GSONMT00061643001 PE=3 SV=1	O	Posttranslational modification, protein turnover, chaperones	ubiquitin-conjugating enzyme E2 R2 [Oncorhynchus mykiss]
evm.TU.Chr13.739	Cellular Component: integral component of membrane (GO:0016021);	K14316|0.0e+00|salp:111950859|K14316 nuclear pore complex protein Nup121 | (RefSeq) nuclear envelope pore membrane protein POM 121	POM121 family	--	POM121 transmembrane nucleoporin OS=Hucho hucho OX=62062 PE=4 SV=1	S	Function unknown	nuclear envelope pore membrane protein POM 121 [Salvelinus alpinus]
evm.TU.Chr12.1167	Molecular Function: voltage-gated calcium channel activity (GO:0005245);; Cellular Component: voltage-gated calcium channel complex (GO:0005891);; Biological Process: regulation of ion transmembrane transport (GO:0034765);	K04869|7.9e-178|sasa:106606650|K04869 voltage-dependent calcium channel gamma-4 | (RefSeq) voltage-dependent calcium channel gamma-4 subunit-like	PMP-22/EMP/MP20/Claudin family	--	Voltage-dependent calcium channel gamma-4 subunit OS=Hucho hucho OX=62062 PE=3 SV=1	P	Inorganic ion transport and metabolism	voltage-dependent calcium channel gamma-4 subunit-like [Salmo trutta]
evm.TU.Chr30.408	Cellular Component: cellular_component (GO:0005575);; Cellular Component: intracellular (GO:0005622);; Cellular Component: obsolete cell (GO:0005623);; Cellular Component: cytoplasm (GO:0005737);; Cellular Component: obsolete intracellular part (GO:0044424);; Cellular Component: obsolete cell part (GO:0044464);	K05768|0.0e+00|sasa:106609359|K05768 gelsolin | (RefSeq) gelsolin-like	Gelsolin repeat	Gelsolin OS=Gallus gallus OX=9031 GN=GSN PE=2 SV=1	AAA domain-containing protein OS=Salmo trutta OX=8032 GN=LOC115179971 PE=4 SV=1	S	Function unknown	tetratricopeptide repeat protein 41-like [Salmo trutta]
evm.TU.Chr37.330	Molecular Function: nucleotide binding (GO:0000166);; Molecular Function: DNA-binding transcription factor activity, RNA polymerase II-specific (GO:0000981);; Molecular Function: molecular_function (GO:0003674);; Molecular Function: nucleic acid binding (GO:0003676);; Molecular Function: DNA binding (GO:0003677);; Molecular Function: DNA-binding transcription factor activity (GO:0003700);; Molecu…	K10510|0.0e+00|sasa:106612576|K10510 zinc finger and BTB domain-containing protein 38 | (RefSeq) zinc finger and BTB domain-containing protein 38-like	BTB/POZ domain	Zinc finger and BTB domain-containing protein 14 OS=Gallus gallus OX=9031 GN=ZBTB14 PE=2 SV=1	zinc finger and BTB domain-containing protein 38-like isoform X1 OS=Salmo salar OX=8030 GN=LOC106612576 PE=4 SV=1	S	Function unknown	PREDICTED: zinc finger and BTB domain-containing protein 38-like isoform X1 [Salmo salar]
evm.TU.Chr28.658	Biological Process: reproduction (GO:0000003);; Cellular Component: nuclear chromosome (GO:0000228);; Biological Process: nuclear division (GO:0000280);; Cellular Component: transcription export complex (GO:0000346);; Cellular Component: THO complex (GO:0000347);; Cellular Component: THO complex part of transcription export complex (GO:0000445);; Biological Process: cell morphogenesis (GO:0000902…	K13174|0.0e+00|sasa:106580291|K13174 THO complex subunit 5 | (RefSeq) THO complex subunit 5 homolog	Fms-interacting protein/Thoc5	THO complex subunit 5 homolog OS=Danio rerio OX=7955 GN=thoc5 PE=2 SV=1	Uncharacterized protein OS=Salmo trutta OX=8032 GN=LOC115200239 PE=3 SV=1	S	Function unknown	THO complex subunit 5 homolog isoform X1 [Salmo trutta]
evm.TU.Chr3.244	--	--	Family of unknown function (DUF5802)	--	--	--	--	--
evm.TU.Chr15.462	Biological Process: regulation of transcription, DNA-templated (GO:0006355);; Cellular Component: RSF complex (GO:0031213);; Molecular Function: metal ion binding (GO:0046872);	K11657|1.9e-45|otw:112234719|K11657 remodeling and spacing factor 1 | (RefSeq) remodeling and spacing factor 1-like isoform X1	--	--	Remodeling and spacing factor 1 OS=Hucho hucho OX=62062 GN=RSF1 PE=4 SV=1	--	--	remodeling and spacing factor 1-like isoform X2 [Oncorhynchus mykiss]
evm.TU.Chr18.890	--	K05689|4.1e-17|otw:112253263|K05689 cadherin 1, type 1, E-cadherin | (RefSeq) cadherin-4-like	--	--	Uncharacterized protein (Fragment) OS=Coregonus sp. 'balchen' OX=861768 GN=CSTEINMANNI_LOCUS212918 PE=4 SV=1	--	--	cadherin-4-like [Oncorhynchus tshawytscha]
evm.TU.Chr35.833	Molecular Function: melanocortin receptor activity (GO:0004977);; Cellular Component: plasma membrane (GO:0005886);; Cellular Component: integral component of membrane (GO:0016021);	K04202|1.6e-173|salp:112068248|K04202 melanocortin 4 receptor | (RefSeq) melanocortin receptor 4-like	7 transmembrane receptor (rhodopsin family)	Melanocortin receptor 4 OS=Danio rerio OX=7955 GN=mc4r PE=1 SV=1	Melanocortin receptor 4 OS=Hucho hucho OX=62062 PE=3 SV=1	T	Signal transduction mechanisms	melanocortin receptor 4-like [Salvelinus alpinus]
evm.TU.Chr39.539	Molecular Function: ATP binding (GO:0005524);; Biological Process: inflammatory response (GO:0006954);; Biological Process: regulation of apoptotic process (GO:0042981);; Biological Process: innate immune response (GO:0045087);	K22614|0.0e+00|salp:111962517|K22614 NLR family CARD domain-containing protein 3 | (RefSeq) NACHT, LRR and PYD domains-containing protein 12-like isoform X1	NLRC4 helical domain HD2	--	Uncharacterized protein OS=Hucho hucho OX=62062 PE=3 SV=1	S	Function unknown	NACHT, LRR and PYD domains-containing protein 12-like isoform X2 [Salvelinus alpinus]
evm.TU.Chr12.590	Biological Process: peptidyl-lysine modification to peptidyl-hypusine (GO:0008612);; Molecular Function: deoxyhypusine monooxygenase activity (GO:0019135);; Molecular Function: metal ion binding (GO:0046872);	K06072|2.3e-166|salp:111972168|K06072 deoxyhypusine monooxygenase [EC:1.14.99.29] | (RefSeq) deoxyhypusine hydroxylase	HEAT repeats	Deoxyhypusine hydroxylase OS=Danio rerio OX=7955 GN=dohh PE=2 SV=1	Deoxyhypusine hydroxylase OS=Hucho hucho OX=62062 GN=DOHH PE=3 SV=1	C	Energy production and conversion	deoxyhypusine hydroxylase [Salvelinus alpinus]
evm.TU.Chr40.1560	Cellular Component: nucleosome (GO:0000786);; Molecular Function: DNA binding (GO:0003677);; Molecular Function: transcription coactivator activity (GO:0003713);; Molecular Function: histone acetyltransferase activity (GO:0004402);; Biological Process: nucleosome assembly (GO:0006334);; Biological Process: regulation of transcription, DNA-templated (GO:0006355);; Cellular Component: host cell nuc…	K11305|4.0e-253|sasa:106585100|K11305 histone acetyltransferase MYST3 [EC:2.3.1.48] | (RefSeq) histone acetyltransferase KAT6A-like	--	--	Histone acetyltransferase OS=Salmo salar OX=8030 GN=LOC106585100 PE=3 SV=1	B	Chromatin structure and dynamics	PREDICTED: histone acetyltransferase KAT6A-like isoform X1 [Salmo salar]
evm.TU.Chr28.607	Cellular Component: integral component of membrane (GO:0016021);; Biological Process: protein homooligomerization (GO:0051260);	--	--	--	Uncharacterized protein OS=Hucho hucho OX=62062 PE=4 SV=1	--	--	unnamed protein product [Oncorhynchus mykiss]
evm.TU.Chr34.577	Molecular Function: DNA binding (GO:0003677);; Molecular Function: chromatin binding (GO:0003682);; Biological Process: chromatin remodeling (GO:0006338);; Cellular Component: RSC-type complex (GO:0016586);	K11757|0.0e+00|salp:111970315|K11757 protein polybromo-1 | (RefSeq) protein polybromo-1 isoform X1	Bromodomain	Protein polybromo-1 OS=Gallus gallus OX=9031 GN=PBRM1 PE=1 SV=1	Polybromo 1, like OS=Hucho hucho OX=62062 PE=4 SV=1	K	Transcription	protein polybromo-1 isoform X3 [Oncorhynchus kisutch]
evm.TU.Chr29.899	--	--	Mucin-like	--	--	--	--	--
evm.TU.Chr2.630	Cellular Component: integral component of membrane (GO:0016021);	K05162|4.4e-167|sasa:106586511|K05162 tumor necrosis factor receptor superfamily member EDAR | (RefSeq) tumor necrosis factor receptor superfamily member EDAR-like	--	Tumor necrosis factor receptor superfamily member EDAR OS=Oryzias latipes OX=8090 GN=edar PE=2 SV=1	Uncharacterized protein OS=Hucho hucho OX=62062 PE=4 SV=1	T	Signal transduction mechanisms	PREDICTED: tumor necrosis factor receptor superfamily member EDAR-like isoform X1 [Salmo salar]
evm.TU.Chr28.1031	Molecular Function: microtubule motor activity (GO:0003777);; Molecular Function: ATP binding (GO:0005524);; Biological Process: microtubule-based movement (GO:0007018);; Molecular Function: microtubule binding (GO:0008017);	K10393|9.0e-169|sasa:106580078|K10393 kinesin family member 2/24 | (RefSeq) kinesin-like protein KIF24	--	--	Kinesin motor domain-containing protein OS=Hucho hucho OX=62062 PE=3 SV=1	Z	Cytoskeleton	PREDICTED: kinesin-like protein KIF24 [Salmo salar]
evm.TU.Chr10.3025	Molecular Function: nucleic acid binding (GO:0003676);	--	Zinc finger, C2H2 type	--	uncharacterized protein LOC106605591 isoform X1 OS=Salmo salar OX=8030 GN=LOC106605591 PE=4 SV=1	S	Function unknown	PREDICTED: uncharacterized protein LOC106605591 isoform X1 [Salmo salar]
evm.TU.Chr39.935	--	--	Transmembrane protein C12orf23, UPF0444	Transmembrane protein 263-B OS=Xenopus laevis OX=8355 GN=tmem263-b PE=3 SV=1	Zgc:101566 OS=Hucho hucho OX=62062 PE=3 SV=1	S	Function unknown	transmembrane protein 263-like isoform X2 [Oncorhynchus nerka]
evm.TU.Chr4.354	Molecular Function: semaphorin receptor binding (GO:0030215);	K06840|9.0e-305|shr:100915955|K06840 semaphorin 3 | (RefSeq) SEMA3C; semaphorin-3C	Sema domain	Semaphorin-3C OS=Gallus gallus OX=9031 GN=SEMA3C PE=2 SV=1	Sema domain, immunoglobulin domain (Ig), short basic domain, secreted, (semaphorin) 3C OS=Hucho hucho OX=62062 PE=3 SV=1	T	Signal transduction mechanisms	semaphorin-3C-like isoform X1 [Oncorhynchus kisutch]
evm.TU.Chr2.608	Molecular Function: structural molecule activity (GO:0005198);; Cellular Component: plasma membrane (GO:0005886);; Cellular Component: bicellular tight junction (GO:0005923);; Cellular Component: integral component of membrane (GO:0016021);	K06087|4.2e-131|sasa:106586543|K06087 claudin | (RefSeq) claudin-14-like	PMP-22/EMP/MP20/Claudin family	Claudin-like protein ZF-A89 OS=Danio rerio OX=7955 GN=cldnd PE=2 SV=1	Claudin OS=Hucho hucho OX=62062 PE=3 SV=1	S	Function unknown	claudin-14-like [Salmo trutta]
evm.TU.Chr38.672	Molecular Function: recombinase activity (GO:0000150);; Biological Process: double-strand break repair via homologous recombination (GO:0000724);; Molecular Function: double-stranded DNA binding (GO:0003690);; Molecular Function: single-stranded DNA binding (GO:0003697);; Molecular Function: ATP binding (GO:0005524);; Cellular Component: nucleus (GO:0005634);; Molecular Function: DNA-dependent AT…	K04482|2.9e-183|otw:112217657|K04482 DNA repair protein RAD51 | (RefSeq) DNA repair protein RAD51 homolog 1	Rad51	DNA repair protein RAD51 homolog B OS=Xenopus laevis OX=8355 GN=rad51-b PE=2 SV=1	DNA repair protein RAD51 homolog OS=Hucho hucho OX=62062 PE=3 SV=1	L	Replication, recombination and repair	unnamed protein product [Coregonus sp. 'balchen']
evm.TU.Chr22.781	Cellular Component: cellular_component (GO:0005575);; Cellular Component: intracellular (GO:0005622);; Cellular Component: obsolete cell (GO:0005623);; Cellular Component: nucleus (GO:0005634);; Cellular Component: nucleoplasm (GO:0005654);; Cellular Component: membrane-enclosed lumen (GO:0031974);; Cellular Component: nuclear lumen (GO:0031981);; Cellular Component: organelle (GO:0043226);; Cell…	K15324|4.5e-65|salp:111979766|K15324 tRNA-splicing endonuclease subunit Sen15 | (RefSeq) tsen15; tRNA-splicing endonuclease subunit Sen15	Sen15 protein	--	Sen15 domain-containing protein OS=Salmo trutta OX=8032 GN=tsen15 PE=3 SV=1	S	Function unknown	tRNA-splicing endonuclease subunit Sen15 [Salvelinus alpinus]
evm.TU.Chr6.830	Biological Process: ossification (GO:0001503);; Biological Process: heparan sulfate proteoglycan biosynthetic process (GO:0015012);; Biological Process: extracellular matrix organization (GO:0030198);; Biological Process: chondroitin sulfate biosynthetic process (GO:0030206);; Molecular Function: UDP-glucuronate decarboxylase activity (GO:0048040);; Biological Process: cartilage development (GO:0…	K08678|5.2e-123|otw:112242234|K08678 UDP-glucuronate decarboxylase [EC:4.1.1.35] | (RefSeq) uxs1; UDP-glucuronic acid decarboxylase 1	GDP-mannose 4,6 dehydratase	UDP-glucuronic acid decarboxylase 1 OS=Danio rerio OX=7955 GN=uxs1 PE=2 SV=2	Uncharacterized protein OS=Esox lucius OX=8010 PE=4 SV=1	G	Carbohydrate transport and metabolism	UDP-glucuronic acid decarboxylase 1-like [Acipenser ruthenus]
evm.TU.Chr14.655	Biological Process: nervous system development (GO:0007399);	--	Neuritin protein family	--	Neuritin 1-like a OS=Hucho hucho OX=62062 PE=3 SV=1	S	Function unknown	neuritin-like protein [Salmo trutta]
evm.TU.Chr11.267	--	K10460|1.6e-25|lsr:110469449|K10460 kelch-like protein 23 | (RefSeq) kelch-like protein 24 isoform X1	--	--	Uncharacterized protein OS=Coregonus sp. 'balchen' OX=861768 GN=CSTEINMANNI_LOCUS212781 PE=4 SV=1	T	Signal transduction mechanisms	unnamed protein product [Coregonus sp. 'balchen']
evm.TU.Chr7.514	--	--	--	--	--	--	--	uncharacterized protein LOC116356978 isoform X3 [Oncorhynchus kisutch]
evm.TU.Chr9.1396	Cellular Component: extracellular space (GO:0005615);; Biological Process: regulation of autophagy (GO:0010506);	--	--	--	microtubule cross-linking factor 1-like isoform X1 OS=Salmo salar OX=8030 GN=LOC106596607 PE=3 SV=1	S	Function unknown	microtubule cross-linking factor 1 [Oncorhynchus kisutch]
evm.TU.Chr14.853	--	--	--	--	Uncharacterized protein OS=Salmo trutta OX=8032 PE=4 SV=1	--	--	endochitinase A1-like protein [Labeo rohita]
evm.TU.Chr6.1054	Molecular Function: nucleic acid binding (GO:0003676);; Molecular Function: 3-hydroxyisobutyryl-CoA hydrolase activity (GO:0003860);	K24317|0.0e+00|sasa:106581852|K24317 germinal-center associated nuclear protein [EC:2.3.1.48] | (RefSeq) mcm3ap; minichromosome maintenance complex component 3 associated protein	MCM3AP domain of GANP	3-hydroxyisobutyryl-CoA hydrolase, mitochondrial OS=Danio rerio OX=7955 GN=hibch PE=2 SV=1	PCI domain-containing protein OS=Salmo trutta OX=8032 GN=mcm3ap PE=4 SV=1	--	--	germinal-center associated nuclear protein isoform X2 [Oncorhynchus kisutch]
evm.TU.Chr1.813	Molecular Function: catalytic activity (GO:0003824);; Cellular Component: integral component of membrane (GO:0016021);	K01897|0.0e+00|sasa:106579121|K01897 long-chain acyl-CoA synthetase [EC:6.2.1.3] | (RefSeq) acsl5; acyl-CoA synthetase long-chain family member 5	AMP-binding enzyme	Long-chain-fatty-acid--CoA ligase ACSBG2 OS=Xenopus laevis OX=8355 GN=acsbg2 PE=2 SV=1	Acyl-CoA synthetase long chain family member 5 OS=Hucho hucho OX=62062 PE=4 SV=1	I	Lipid transport and metabolism	long-chain-fatty-acid--CoA ligase 5 [Oncorhynchus nerka]
evm.TU.Chr20.1102	Molecular Function: structural constituent of ribosome (GO:0003735);; Cellular Component: ribosome (GO:0005840);; Biological Process: translation (GO:0006412);; Molecular Function: metal ion binding (GO:0046872);	K02978|2.9e-38|otw:112229992|K02978 small subunit ribosomal protein S27e | (RefSeq) 40S ribosomal protein S27	Ribosomal protein S27	40S ribosomal protein S27 OS=Xenopus laevis OX=8355 GN=rps27 PE=3 SV=2	40S ribosomal protein S27 OS=Hucho hucho OX=62062 PE=3 SV=1	J	Translation, ribosomal structure and biogenesis	PREDICTED: 40S ribosomal protein S27 [Salmo salar]
evm.TU.Chr12.587	Molecular Function: nucleic acid binding (GO:0003676);	K14570|0.0e+00|salp:111972162|K14570 RNA exonuclease 1 [EC:3.1.-.-] | (RefSeq) RNA exonuclease 1 homolog	ElonginA binding-protein 1	Casein kinase I isoform gamma-1 OS=Gallus gallus OX=9031 GN=CSNK1G1 PE=2 SV=1	REX1, RNA exonuclease 1 homolog OS=Hucho hucho OX=62062 PE=4 SV=1	L	Replication, recombination and repair	RNA exonuclease 1 homolog [Oncorhynchus nerka]
evm.TU.Chr16.1279	Cellular Component: integral component of membrane (GO:0016021);	K17599|0.0e+00|sasa:106567556|K17599 transmembrane protein 132 | (RefSeq) transmembrane protein 132E-like	Transmembrane protein family 132	Transmembrane protein 132E OS=Danio rerio OX=7955 GN=tmem132e PE=2 SV=1	Uncharacterized protein OS=Hucho hucho OX=62062 PE=3 SV=1	S	Function unknown	PREDICTED: transmembrane protein 132E-like isoform X1 [Salmo salar]
evm.TU.Chr12.3057	Cellular Component: stress fiber (GO:0001725);; Biological Process: regulation of protein phosphorylation (GO:0001932);; Biological Process: positive regulation of protein phosphorylation (GO:0001934);; Molecular Function: molecular_function (GO:0003674);; Molecular Function: binding (GO:0005488);; Molecular Function: protein binding (GO:0005515);; Cellular Component: cellular_component (GO:00055…	K21952|1.2e-95|sasa:106579185|K21952 CASK-interacting protein | (RefSeq) uncharacterized LOC106579185	PH domain	--	centrosome-associated protein CEP250-like OS=Salmo salar OX=8030 GN=LOC106600690 PE=4 SV=1	T	Signal transduction mechanisms	centrosome-associated protein CEP250-like [Oncorhynchus kisutch]
evm.TU.Chr26.311	Molecular Function: cGMP-dependent protein kinase activity (GO:0004692);; Molecular Function: ATP binding (GO:0005524);; Molecular Function: cGMP binding (GO:0030553);	K07376|0.0e+00|lco:104927466|K07376 cGMP-dependent protein kinase 1 [EC:2.7.11.12] | (RefSeq) cGMP-dependent protein kinase 1 isoform X1	Protein kinase domain	Ribosomal protein S6 kinase 2 alpha OS=Xenopus laevis OX=8355 GN=rps6ka PE=1 SV=1	cGMP-dependent protein kinase OS=Hucho hucho OX=62062 PE=3 SV=1	T	Signal transduction mechanisms	cGMP-dependent protein kinase 1-like isoform X1 [Salmo trutta]
evm.TU.Chr28.655	Molecular Function: oxidoreductase activity (GO:0016491);	K00002|8.9e-157|salp:111957378|K00002 alcohol dehydrogenase (NADP+) [EC:1.1.1.2] | (RefSeq) alcohol dehydrogenase [NADP(+)] A	Aldo/keto reductase family	Aldo-keto reductase family 1 member A1-A OS=Danio rerio OX=7955 GN=akr1a1a PE=2 SV=2	Aldo_ket_red domain-containing protein OS=Hucho hucho OX=62062 PE=3 SV=1	S	Function unknown	alcohol dehydrogenase [NADP(+)] A [Salvelinus alpinus]
evm.TU.Chr1.906	Biological Process: cell morphogenesis (GO:0000902);; Biological Process: cell morphogenesis involved in differentiation (GO:0000904);; Biological Process: tissue homeostasis (GO:0001894);; Biological Process: retina homeostasis (GO:0001895);; Cellular Component: photoreceptor inner segment (GO:0001917);; Biological Process: epithelial cell development (GO:0002064);; Biological Process: columnar/…	K06813|0.0e+00|sasa:106579432|K06813 cadherin 23 | (RefSeq) cadherin-23-like	Cadherin domain	Protocadherin-15 OS=Gallus gallus OX=9031 GN=Pcdh15 PE=1 SV=1	Uncharacterized protein OS=Salmo trutta OX=8032 GN=LOC115162910 PE=4 SV=1	S	Function unknown	cadherin-23-like isoform X2 [Salmo trutta]
evm.TU.Chr28.538	Cellular Component: endoplasmic reticulum (GO:0005783);; Molecular Function: ubiquitin protein ligase binding (GO:0031625);	K23341|3.2e-177|otw:112262683|K23341 erlin | (RefSeq) erlin-2 isoform X1	SPFH domain / Band 7 family	Erlin-2 OS=Danio rerio OX=7955 GN=erlin2 PE=2 SV=1	PHB domain-containing protein OS=Hucho hucho OX=62062 PE=3 SV=1	G	Carbohydrate transport and metabolism	erlin-2 isoform X2 [Oncorhynchus kisutch]
evm.TU.Chr20.402	--	--	Uncharacterized ArCR, COG1888	--	--	--	--	--
evm.TU.Chr13.743	Cellular Component: integral component of membrane (GO:0016021);	K14574|1.3e-48|spu:588956|K14574 ribosome maturation protein SDO1 | (RefSeq) transmembrane protein 120A isoform X1	TMPIT-like protein	Ion channel TACAN OS=Danio rerio OX=7955 GN=tmem120a PE=2 SV=1	Uncharacterized protein OS=Hucho hucho OX=62062 PE=3 SV=1	S	Function unknown	unnamed protein product [Coregonus sp. 'balchen']
evm.TU.Chr2.227	Biological Process: cell activation (GO:0001775);; Biological Process: regulation of cytokine production (GO:0001817);; Biological Process: positive regulation of cytokine production (GO:0001819);; Biological Process: somatic diversification of immune receptors (GO:0002200);; Biological Process: somatic recombination of immunoglobulin genes involved in immune response (GO:0002204);; Biological Pr…	K06710|5.6e-115|otw:112243271|K06710 inducible T-cell co-stimulator ligand | (RefSeq) CD276 antigen-like isoform X1	B-box zinc finger	Tripartite motif-containing protein 72 OS=Xenopus laevis OX=8355 GN=trim72 PE=2 SV=1	Ig-like domain-containing protein OS=Salmo trutta OX=8032 GN=LOC115161368 PE=4 SV=1	T	Signal transduction mechanisms	T-lymphocyte activation antigen CD80-like [Salmo trutta]
evm.TU.Chr1.815	Biological Process: system process (GO:0003008);; Molecular Function: molecular_function (GO:0003674);; Molecular Function: structural molecule activity (GO:0005198);; Molecular Function: extracellular matrix structural constituent (GO:0005201);; Cellular Component: cellular_component (GO:0005575);; Cellular Component: extracellular region (GO:0005576);; Cellular Component: obsolete cell (GO:0005…	K18274|2.2e-14|sanh:107678080|K18274 uromodulin | (RefSeq) alpha-tectorin-like	Zona pellucida-like domain	Beta-tectorin OS=Gallus gallus OX=9031 GN=TECTB PE=2 SV=1	ZP domain-containing protein OS=Salmo trutta OX=8032 GN=tectb PE=4 SV=1	T	Signal transduction mechanisms	PREDICTED: beta-tectorin [Salmo salar]
evm.TU.Chr39.268	Molecular Function: ubiquitin-protein transferase activity (GO:0004842);; Cellular Component: nucleus (GO:0005634);; Biological Process: interstrand cross-link repair (GO:0036297);	K15691|0.0e+00|salp:111972010|K15691 E3 ubiquitin-protein ligase RFWD3 [EC:2.3.2.27] | (RefSeq) E3 ubiquitin-protein ligase RFWD3	Ring finger domain	--	RING-type domain-containing protein OS=Hucho hucho OX=62062 PE=4 SV=1	O	Posttranslational modification, protein turnover, chaperones	E3 ubiquitin-protein ligase RFWD3-like isoform X1 [Oncorhynchus mykiss]
evm.TU.Chr11.971	Molecular Function: calcium ion binding (GO:0005509);; Cellular Component: integral component of membrane (GO:0016021);	K16681|4.0e-217|aml:100484937|K16681 protein crumbs | (RefSeq) CRB1; protein crumbs homolog 1 isoform X1	EGF-like domain	Protein eyes shut homolog OS=Danio rerio OX=7955 GN=eys PE=1 SV=2	protein crumbs homolog 1-like OS=Salmo salar OX=8030 GN=LOC106560551 PE=4 SV=1	T	Signal transduction mechanisms	protein crumbs homolog 1 [Oncorhynchus kisutch]
evm.TU.Chr9.757	Molecular Function: G protein-coupled receptor activity (GO:0004930);; Biological Process: visual perception (GO:0007601);; Molecular Function: photoreceptor activity (GO:0009881);; Cellular Component: integral component of membrane (GO:0016021);; Biological Process: protein-chromophore linkage (GO:0018298);	K08385|6.2e-99|sasa:106569157|K08385 G0-opsin | (RefSeq) opsin-5-like	--	Red-sensitive opsin OS=Xenopus laevis OX=8355 GN=opn1lw1 PE=2 SV=1	opsin-5-like isoform X1 OS=Salmo salar OX=8030 GN=LOC106569157 PE=4 SV=1	S	Function unknown	opsin-5 isoform X1 [Oncorhynchus kisutch]
evm.TU.Chr40.1809	Biological Process: mitotic sister chromatid segregation (GO:0000070);; Biological Process: cell cycle checkpoint (GO:0000075);; Biological Process: microtubule cytoskeleton organization (GO:0000226);; Cellular Component: nuclear chromosome (GO:0000228);; Biological Process: mitotic cell cycle (GO:0000278);; Biological Process: nuclear division (GO:0000280);; Cellular Component: chromosome, centr…	K11498|7.3e-39|salp:111958141|K11498 centromeric protein E | (RefSeq) LOW QUALITY PROTEIN: centromere-associated protein E-like	--	--	centromere-associated protein E-like OS=Salmo salar OX=8030 GN=LOC106585576 PE=4 SV=1	Z	Cytoskeleton	LOW QUALITY PROTEIN: centromere-associated protein E-like [Salvelinus alpinus]
evm.TU.Chr2.225	Biological Process: immune system process (GO:0002376);; Molecular Function: molecular_function (GO:0003674);; Molecular Function: transmembrane signaling receptor activity (GO:0004888);; Molecular Function: cytokine receptor activity (GO:0004896);; Molecular Function: interleukin-10 receptor activity (GO:0004920);; Molecular Function: protein binding (GO:0005515);; Cellular Component: cellular_c…	K05135|1.0e-211|sasa:106586873|K05135 interleukin 10 receptor beta | (RefSeq) CRFB5a; interferon alpha/beta receptor 1a	Interferon-alpha/beta receptor, fibronectin type III	Interferon alpha/beta receptor 1a OS=Oncorhynchus mykiss OX=8022 GN=ifnar1a PE=2 SV=1	Uncharacterized protein OS=Salmo trutta OX=8032 GN=LOC115161374 PE=4 SV=1	T	Signal transduction mechanisms	interferon alpha/beta receptor 1a isoform X1 [Salmo trutta]
evm.TU.Chr39.540	Cellular Component: cytoskeleton (GO:0005856);	K05762|9.0e-26|amex:103042331|K05762 radixin | (RefSeq) radixin	Cytohesin Ubiquitin Protein Inducing Domain	FERM domain-containing protein 3 OS=Xenopus tropicalis OX=8364 GN=frmd3 PE=2 SV=2	FERM domain-containing protein 4A-like isoform X1 OS=Salmo salar OX=8030 GN=LOC106573459 PE=4 SV=1	S	Function unknown	FERM domain-containing protein 4A-like isoform X1 [Salmo trutta]
evm.TU.Chr26.195	Biological Process: glycogen metabolic process (GO:0005977);	K07189|1.4e-171|otw:112253115|K07189 protein phosphatase 1 regulatory subunit 3A/B/C/D/E | (RefSeq) protein phosphatase 1 regulatory subunit 3C-B-like	Carbohydrate/starch-binding module (family 21)	Protein phosphatase 1 regulatory subunit 3C-B OS=Danio rerio OX=7955 GN=ppp1r3cb PE=2 SV=1	Protein phosphatase 1 regulatory subunit OS=Hucho hucho OX=62062 PE=4 SV=1	--	--	protein phosphatase 1 regulatory subunit 3C-B-like [Salmo trutta]
evm.TU.Chr2.228	--	--	PT repeat	--	--	--	--	--
evm.TU.Chr35.571	Molecular Function: protein tyrosine phosphatase activity (GO:0004725);; Cellular Component: integral component of membrane (GO:0016021);	K05693|0.0e+00|sasa:106579657|K05693 receptor-type tyrosine-protein phosphatase mu [EC:3.1.3.48] | (RefSeq) receptor-type tyrosine-protein phosphatase mu-like	Protein-tyrosine phosphatase	Receptor-type tyrosine-protein phosphatase U OS=Gallus gallus OX=9031 GN=PTPRU PE=2 SV=1	Protein-tyrosine-phosphatase OS=Hucho hucho OX=62062 PE=3 SV=1	T	Signal transduction mechanisms	receptor-type tyrosine-protein phosphatase mu isoform X4 [Oncorhynchus kisutch]
evm.TU.Chr40.1930	Molecular Function: glutathione transferase activity (GO:0004364);	K00799|9.6e-136|otw:112248346|K00799 glutathione S-transferase [EC:2.5.1.18] | (RefSeq) glutathione S-transferase theta-1-like	Glutathione S-transferase, N-terminal domain	Glutathione S-transferase theta-1 OS=Gallus gallus OX=9031 GN=GSTT1 PE=1 SV=3	Glutathione transferase OS=Hucho hucho OX=62062 PE=3 SV=1	O	Posttranslational modification, protein turnover, chaperones	glutathione S-transferase theta-1-like [Oncorhynchus mykiss]
evm.TU.Chr8.847	Molecular Function: DNA-binding transcription factor activity, RNA polymerase II-specific (GO:0000981);; Molecular Function: molecular_function (GO:0003674);; Molecular Function: DNA-binding transcription factor activity (GO:0003700);; Biological Process: regulation of transcription, DNA-templated (GO:0006355);; Biological Process: regulation of transcription by RNA polymerase II (GO:0006357);; B…	--	C2H2-type zinc finger	--	Uncharacterized protein OS=Salmo trutta OX=8032 GN=LOC115204087 PE=4 SV=1	L	Replication, recombination and repair	zinc finger protein 618-like [Salvelinus alpinus]
evm.TU.Chr28.657	Cellular Component: neurofilament (GO:0005883);; Biological Process: neurofilament bundle assembly (GO:0033693);	K04574|2.2e-227|otw:112263937|K04574 neurofilament heavy polypeptide | (RefSeq) neurofilament heavy polypeptide-like	Intermediate filament protein	Neurofilament medium polypeptide OS=Gallus gallus OX=9031 GN=NEFM PE=2 SV=2	160 kDa neurofilament protein OS=Hucho hucho OX=62062 PE=3 SV=1	S	Function unknown	neurofilament heavy polypeptide-like [Oncorhynchus kisutch]
evm.TU.Chr39.476	Molecular Function: L-aspartate:2-oxoglutarate aminotransferase activity (GO:0004069);; Biological Process: cellular amino acid metabolic process (GO:0006520);; Biological Process: biosynthetic process (GO:0009058);; Molecular Function: pyridoxal phosphate binding (GO:0030170);	K14455|2.3e-249|otw:112218549|K14455 aspartate aminotransferase, mitochondrial [EC:2.6.1.1] | (RefSeq) aspartate aminotransferase, mitochondrial-like	Aminotransferase class I and II	Aspartate aminotransferase, mitochondrial OS=Danio rerio OX=7955 GN=got2a PE=2 SV=1	Aspartate aminotransferase OS=Oncorhynchus mykiss OX=8022 GN=GSONMT00045863001 PE=3 SV=1	E	Amino acid transport and metabolism	aspartate aminotransferase, mitochondrial-like [Oncorhynchus mykiss]
evm.TU.Chr37.399	Biological Process: eye development (GO:0001654);; Biological Process: compound eye morphogenesis (GO:0001745);; Biological Process: eye photoreceptor cell differentiation (GO:0001754);; Biological Process: system process (GO:0003008);; Molecular Function: molecular_function (GO:0003674);; Molecular Function: binding (GO:0005488);; Molecular Function: protein binding (GO:0005515);; Cellular Compo…	K24183|0.0e+00|sasa:106612894|K24183 neurobeachin | (RefSeq) neurobeachin-like	Beige/BEACH domain	Neurobeachin-like protein 2 OS=Danio rerio OX=7955 GN=nbeal2 PE=1 SV=1	Uncharacterized protein OS=Hucho hucho OX=62062 PE=3 SV=1	U	Intracellular trafficking, secretion, and vesicular transport	neurobeachin-like isoform X3 [Salmo trutta]
evm.TU.Chr29.900	Molecular Function: voltage-gated potassium channel activity (GO:0005249);; Cellular Component: voltage-gated potassium channel complex (GO:0008076);; Biological Process: regulation of ion transmembrane transport (GO:0034765);; Biological Process: protein homooligomerization (GO:0051260);	K04933|1.3e-264|otw:112262228|K04933 potassium voltage-gated channel delayed-rectifier subfamily S member 3 | (RefSeq) potassium voltage-gated channel subfamily S member 3-like	Ion transport protein	Potassium voltage-gated channel subfamily G member 2 OS=Gallus gallus OX=9031 GN=KCNG2 PE=2 SV=1	potassium voltage-gated channel subfamily S member 3-like OS=Salmo salar OX=8030 GN=LOC106609318 PE=4 SV=1	P	Inorganic ion transport and metabolism	potassium voltage-gated channel subfamily S member 3-like [Oncorhynchus tshawytscha]
evm.TU.Chr10.726	Molecular Function: calcium ion binding (GO:0005509);; Cellular Component: plasma membrane (GO:0005886);; Biological Process: homophilic cell adhesion via plasma membrane adhesion molecules (GO:0007156);; Cellular Component: integral component of membrane (GO:0016021);	K16669|0.0e+00|sasa:106604622|K16669 protocadherin Fat 4 | (RefSeq) protocadherin Fat 4-like	Cadherin domain	Protocadherin-15 OS=Gallus gallus OX=9031 GN=Pcdh15 PE=1 SV=1	protocadherin Fat 4-like OS=Salmo salar OX=8030 GN=LOC106604622 PE=4 SV=1	T	Signal transduction mechanisms	PREDICTED: protocadherin Fat 4-like [Salmo salar]
evm.TU.Chr9.758	Molecular Function: protein kinase activity (GO:0004672);; Molecular Function: ATP binding (GO:0005524);; Biological Process: signal transduction (GO:0007165);	K02861|0.0e+00|salp:111956264|K02861 receptor-interacting serine/threonine-protein kinase 1 [EC:2.7.11.1] | (RefSeq) receptor-interacting serine/threonine-protein kinase 1-like	Protein tyrosine and serine/threonine kinase	Mitogen-activated protein kinase kinase kinase 10 OS=Xenopus laevis OX=8355 GN=map3k10 PE=1 SV=1	Receptor (TNFRSF)-interacting serine-threonine kinase 1, like OS=Hucho hucho OX=62062 PE=4 SV=1	T	Signal transduction mechanisms	receptor-interacting serine/threonine-protein kinase 1-like [Salvelinus alpinus]
evm.TU.Chr40.1822	--	--	--	--	--	--	--	uncharacterized protein LOC116354007 [Oncorhynchus kisutch]
evm.TU.Chr7.812	Biological Process: eye development (GO:0001654);; Biological Process: urogenital system development (GO:0001655);; Biological Process: morphogenesis of a polarized epithelium (GO:0001738);; Cellular Component: photoreceptor outer segment (GO:0001750);; Biological Process: eye photoreceptor cell differentiation (GO:0001754);; Biological Process: kidney development (GO:0001822);; Biological Proces…	K16740|4.0e-30|sasa:106603564|K16740 jouberin | (RefSeq) ahi1; Abelson helper integration site 1	--	--	SH3 domain-containing protein OS=Hucho hucho OX=62062 PE=4 SV=1	Z	Cytoskeleton	PREDICTED: uncharacterized protein LOC106611326 isoform X1 [Salmo salar]
evm.TU.Chr20.1104	Molecular Function: extracellular ligand-gated ion channel activity (GO:0005230);; Biological Process: ion transport (GO:0006811);; Cellular Component: integral component of membrane (GO:0016021);	K04809|0.0e+00|otw:112229993|K04809 nicotinic acetylcholine receptor alpha-7 | (RefSeq) neuronal acetylcholine receptor subunit alpha-7-like	Neurotransmitter-gated ion-channel ligand binding domain	Neuronal acetylcholine receptor subunit alpha-7 OS=Gallus gallus OX=9031 GN=CHRNA7 PE=1 SV=1	Uncharacterized protein OS=Salmo trutta OX=8032 GN=LOC115176061 PE=3 SV=1	T	Signal transduction mechanisms	neuronal acetylcholine receptor subunit alpha-7-like [Salmo trutta]
evm.TU.Chr23.920	Molecular Function: voltage-gated potassium channel activity (GO:0005249);; Cellular Component: voltage-gated potassium channel complex (GO:0008076);	K04927|0.0e+00|lcf:108882643|K04927 potassium voltage-gated channel KQT-like subfamily member 2 | (RefSeq) potassium voltage-gated channel subfamily KQT member 2-like isoform X1	KCNQ voltage-gated potassium channel	Potassium voltage-gated channel subfamily KQT member 1 OS=Xenopus laevis OX=8355 GN=kcnq1 PE=1 SV=2	potassium voltage-gated channel subfamily KQT member 2-like isoform X4 OS=Salmo salar OX=8030 GN=LOC106572183 PE=4 SV=1	P	Inorganic ion transport and metabolism	potassium voltage-gated channel subfamily KQT member 2-like isoform X4 [Salmo trutta]
evm.TU.Chr27.747	Cellular Component: DNA-directed RNA polymerase complex (GO:0000428);; Molecular Function: molecular_function (GO:0003674);; Molecular Function: binding (GO:0005488);; Molecular Function: protein binding (GO:0005515);; Cellular Component: cellular_component (GO:0005575);; Cellular Component: intracellular (GO:0005622);; Cellular Component: obsolete cell (GO:0005623);; Cellular Component: nucleus …	K15559|1.0e-164|sasa:106588900|K15559 regulator of Ty1 transposition protein 103 | (RefSeq) regulation of nuclear pre-mRNA domain-containing protein 1A-like	Cell-cycle alteration and expression-elevated protein in tumour	Regulation of nuclear pre-mRNA domain-containing protein 1A OS=Gallus gallus OX=9031 GN=RPRD1A PE=2 SV=1	Regulation of nuclear pre-mRNA domain containing 1A OS=Hucho hucho OX=62062 PE=4 SV=1	A	RNA processing and modification	PREDICTED: regulation of nuclear pre-mRNA domain-containing protein 1A-like [Salmo salar]
evm.TU.Chr11.268	Molecular Function: DNA binding (GO:0003677);; Cellular Component: nucleus (GO:0005634);; Cellular Component: integral component of membrane (GO:0016021);	K04710|7.1e-221|otw:112251793|K04710 ceramide synthetase [EC:2.3.1.24] | (RefSeq) ceramide synthase 2-like	TLC domain	--	Uncharacterized protein OS=Oncorhynchus mykiss OX=8022 GN=GSONMT00072595001 PE=4 SV=1	U	Intracellular trafficking, secretion, and vesicular transport	ceramide synthase 2 [Oncorhynchus kisutch]
evm.TU.Chr12.589	--	--	--	--	Uncharacterized protein OS=Scophthalmus maximus OX=52904 GN=F2P81_000672 PE=4 SV=1	--	--	PREDICTED: uncharacterized protein LOC108439666 [Pygocentrus nattereri]
evm.TU.Chr39.469	Biological Process: microtubule cytoskeleton organization (GO:0000226);; Biological Process: microtubule bundle formation (GO:0001578);; Biological Process: epithelial cell development (GO:0002064);; Biological Process: cilium movement (GO:0003341);; Cellular Component: cellular_component (GO:0005575);; Cellular Component: intracellular (GO:0005622);; Cellular Component: obsolete cell (GO:0005623…	K17570|8.0e-47|salp:111953014|K17570 hydrocephalus-inducing protein | (RefSeq) hydrocephalus-inducing protein homolog	--	--	Uncharacterized protein (Fragment) OS=Coregonus sp. 'balchen' OX=861768 GN=CSTEINMANNI_LOCUS212578 PE=4 SV=1	S	Function unknown	unnamed protein product, partial [Coregonus sp. 'balchen']
evm.TU.Chr15.1323	Biological Process: system process (GO:0003008);; Biological Process: skeletal muscle contraction (GO:0003009);; Biological Process: muscle system process (GO:0003012);; Molecular Function: molecular_function (GO:0003674);; Molecular Function: actin binding (GO:0003779);; Molecular Function: binding (GO:0005488);; Molecular Function: protein binding (GO:0005515);; Cellular Component: cellular_com…	K18615|1.2e-14|lcf:108876237|K18615 CapZ-interacting protein | (RefSeq) capZ-interacting protein-like isoform X1	--	--	capZ-interacting protein-like OS=Salmo salar OX=8030 GN=LOC106581572 PE=4 SV=1	S	Function unknown	PREDICTED: capZ-interacting protein-like [Salmo salar]
evm.TU.Chr10.398	Molecular Function: DNA binding (GO:0003677);; Molecular Function: DNA-binding transcription factor activity (GO:0003700);; Molecular Function: cytokine receptor activity (GO:0004896);; Molecular Function: cytokine activity (GO:0005125);; Cellular Component: extracellular space (GO:0005615);; Cellular Component: nucleus (GO:0005634);; Biological Process: multicellular organism development (GO:000…	K09103|1.9e-273|sasa:106612147|K09103 early B-cell factor | (RefSeq) transcription factor COE1-like	Transcription factor COE1 DNA-binding domain	Transcription factor COE1-A OS=Danio rerio OX=7955 GN=ebf1a PE=2 SV=1	Interleukin-12 subunit beta OS=Scophthalmus maximus OX=52904 GN=IL12B PE=3 SV=1	K	Transcription	putative transcription factor COE1-like [Scophthalmus maximus]
evm.TU.Chr34.671	Molecular Function: diacylglycerol kinase activity (GO:0004143);; Biological Process: protein kinase C-activating G protein-coupled receptor signaling pathway (GO:0007205);	K00901|1.0e-47|otw:112215931|K00901 diacylglycerol kinase (ATP) [EC:2.7.1.107] | (RefSeq) diacylglycerol kinase alpha-like isoform X1	Diacylglycerol kinase accessory domain	--	Diacylglycerol kinase OS=Salmo trutta OX=8032 GN=LOC115207996 PE=3 SV=1	T	Signal transduction mechanisms	unnamed protein product [Oncorhynchus mykiss]
evm.TU.Chr24.945	Molecular Function: G protein-coupled receptor activity (GO:0004930);; Cellular Component: integral component of membrane (GO:0016021);	K04257|2.7e-46|amex:103035822|K04257 olfactory receptor | (RefSeq) olfactory receptor 2AG2-like	7 transmembrane receptor (rhodopsin family)	--	olfactory receptor 2G3-like OS=Salmo salar OX=8030 GN=LOC106566483 PE=3 SV=1	T	Signal transduction mechanisms	olfactory receptor 2G3-like [Salmo trutta]
evm.TU.Chr6.743	Molecular Function: protein binding (GO:0005515);	K10348|2.1e-06|crg:105330272|K10348 LRR-repeat protein 1 | (RefSeq) leucine-rich repeat protein 1	Leucine rich repeat	Leucine-rich repeat-containing protein 58 OS=Xenopus laevis OX=8355 GN=lrrc58 PE=2 SV=1	Leucine rich repeat containing 58b OS=Hucho hucho OX=62062 PE=4 SV=1	S	Function unknown	leucine-rich repeat-containing protein 58 [Oncorhynchus kisutch]
evm.TU.Chr34.693	Cellular Component: integral component of membrane (GO:0016021);; Molecular Function: metal ion transmembrane transporter activity (GO:0046873);	K21398|1.1e-292|salp:111970218|K21398 natural resistance-associated macrophage protein 2 | (RefSeq) natural resistance-associated macrophage protein 2 isoform X1	Natural resistance-associated macrophage protein	Natural resistance-associated macrophage protein 1 OS=Gallus gallus OX=9031 GN=SLC11A1 PE=2 SV=1	Uncharacterized protein OS=Hucho hucho OX=62062 PE=3 SV=1	P	Inorganic ion transport and metabolism	unnamed protein product [Oncorhynchus mykiss]
evm.TU.Chr2.691	Molecular Function: G protein-coupled receptor activity (GO:0004930);; Cellular Component: integral component of membrane (GO:0016021);; Biological Process: sensory perception of taste (GO:0050909);	K08474|9.0e-86|otw:112233114|K08474 taste receptor type 2 | (RefSeq) uncharacterized protein LOC112233114	Taste receptor protein (TAS2R)	--	Taste receptor type 2 OS=Oncorhynchus mykiss OX=8022 GN=GSONMT00066256001 PE=3 SV=1	--	--	unnamed protein product [Oncorhynchus mykiss]
evm.TU.Chr19.254	Cellular Component: chromatin (GO:0000785);; Cellular Component: heterochromatin (GO:0000792);; Molecular Function: molecular_function (GO:0003674);; Molecular Function: nucleic acid binding (GO:0003676);; Molecular Function: DNA binding (GO:0003677);; Molecular Function: double-stranded DNA binding (GO:0003690);; Molecular Function: satellite DNA binding (GO:0003696);; Molecular Function: single…	K18756|2.5e-10|sgh:107593506|K18756 protein bicaudal C | (RefSeq) bicc1; protein bicaudal C homolog 1	KH domain	Vigilin OS=Gallus gallus OX=9031 GN=HDLBP PE=2 SV=1	Uncharacterized protein OS=Salmo trutta OX=8032 GN=LOC115198309 PE=4 SV=1	I	Lipid transport and metabolism	vigilin-like [Salmo trutta]
evm.TU.Chr21.558	Molecular Function: GTPase activity (GO:0003924);; Molecular Function: GTP binding (GO:0005525);	K14536|1.7e-217|els:105015129|K14536 ribosome assembly protein 1 [EC:3.6.5.-] | (RefSeq) efl1; elongation factor-like GTPase 1	Elongation factor Tu GTP binding domain	Elongation factor 2 OS=Gallus gallus OX=9031 GN=EEF2 PE=1 SV=3	Tr-type G domain-containing protein OS=Oncorhynchus mykiss OX=8022 GN=GSONMT00049531001 PE=4 SV=1	J	Translation, ribosomal structure and biogenesis	unnamed protein product [Oncorhynchus mykiss]
evm.TU.Chr22.780	--	--	Domain of unknown function (DUF4612)	--	Zgc:55943 OS=Hucho hucho OX=62062 PE=4 SV=1	S	Function unknown	uncharacterized protein C1orf21 homolog [Salvelinus alpinus]
evm.TU.Chr22.560	Biological Process: negative regulation of transcription by RNA polymerase II (GO:0000122);; Cellular Component: histone acetyltransferase complex (GO:0000123);; Cellular Component: nuclear chromosome (GO:0000228);; Cellular Component: chromatin (GO:0000785);; Cellular Component: nuclear chromatin (GO:0000790);; Cellular Component: heterochromatin (GO:0000792);; Biological Process: cell morphogen…	K11322|0.0e+00|otw:112227001|K11322 enhancer of polycomb-like protein | (RefSeq) enhancer of polycomb homolog 1-like isoform X1	Enhancer of Polycomb C-terminus	Enhancer of polycomb homolog 2 OS=Xenopus tropicalis OX=8364 GN=epc2 PE=2 SV=1	Enhancer of polycomb homolog OS=Salmo trutta OX=8032 GN=LOC115169832 PE=3 SV=1	K	Transcription	enhancer of polycomb homolog 1-like isoform X1 [Oncorhynchus nerka]
evm.TU.Chr28.606	Biological Process: signal transduction (GO:0007165);; Biological Process: regulation of apoptotic process (GO:0042981);	K09851|3.2e-83|ngi:103736409|K09851 Ras association domain-containing protein 2/4 | (RefSeq) Rassf2; Ras association domain family member 2	Ras association (RalGDS/AF-6) domain	--	ras association domain-containing protein 2-like isoform X2 OS=Salmo salar OX=8030 GN=LOC106580442 PE=4 SV=1	T	Signal transduction mechanisms	ras association domain-containing protein 2-like isoform X2 [Salvelinus alpinus]
evm.TU.Chr14.657	Molecular Function: protein serine/threonine kinase activity (GO:0004674);; Molecular Function: ATP binding (GO:0005524);	K08808|1.1e-224|sasa:106573749|K08808 protein serine kinase H [EC:2.7.11.1] | (RefSeq) pskh1; protein serine kinase H1	Protein kinase domain	Serine/threonine-protein kinase H1 homolog OS=Danio rerio OX=7955 GN=pskh1 PE=2 SV=2	Protein kinase domain-containing protein OS=Hucho hucho OX=62062 PE=3 SV=1	T	Signal transduction mechanisms	PREDICTED: serine/threonine-protein kinase H1 [Salmo salar]
evm.TU.Chr6.1056	Molecular Function: metalloendopeptidase activity (GO:0004222);; Biological Process: rRNA processing (GO:0006364);	K03691|5.6e-42|fab:101806242|K03691 peptide-O-fucosyltransferase [EC:2.4.1.221] | (RefSeq) POFUT2; protein O-fucosyltransferase 2	Uncharacterized protein family UPF0054	--	YbeY metalloendoribonuclease OS=Hucho hucho OX=62062 PE=3 SV=1	S	Function unknown	endoribonuclease YbeY isoform X1 [Oncorhynchus kisutch]
evm.TU.Chr13.737	Biological Process: response to hypoxia (GO:0001666);; Molecular Function: molecular_function (GO:0003674);; Molecular Function: binding (GO:0005488);; Molecular Function: protein binding (GO:0005515);; Cellular Component: cellular_component (GO:0005575);; Cellular Component: intracellular (GO:0005622);; Cellular Component: obsolete cell (GO:0005623);; Cellular Component: cytoplasm (GO:0005737);;…	K23325|5.1e-244|sasa:106603440|K23325 transducin beta-like protein 2 | (RefSeq) transducin beta-like protein 2	WD domain, G-beta repeat	--	WD_REPEATS_REGION domain-containing protein OS=Salmo trutta OX=8032 GN=LOC115154220 PE=4 SV=1	S	Function unknown	PREDICTED: transducin beta-like protein 2 [Salmo salar]
evm.TU.Chr23.919	Molecular Function: transmembrane signaling receptor activity (GO:0004888);; Cellular Component: integral component of membrane (GO:0016021);; Molecular Function: acetylcholine-gated cation-selective channel activity (GO:0022848);; Cellular Component: postsynaptic membrane (GO:0045211);	K04806|0.0e+00|sasa:106572182|K04806 nicotinic acetylcholine receptor alpha-4 | (RefSeq) neuronal acetylcholine receptor subunit alpha-2-like	Neurotransmitter-gated ion-channel transmembrane region	Neuronal acetylcholine receptor subunit alpha-4 OS=Gallus gallus OX=9031 GN=CHRNA4 PE=1 SV=1	neuronal acetylcholine receptor subunit alpha-2-like isoform X1 OS=Salmo salar OX=8030 GN=LOC106572182 PE=3 SV=1	T	Signal transduction mechanisms	PREDICTED: neuronal acetylcholine receptor subunit alpha-2-like isoform X1 [Salmo salar]
evm.TU.Chr36.370	Molecular Function: metal ion binding (GO:0046872);	--	KIAA1045 RING finger	--	PHD finger protein 24 OS=Hucho hucho OX=62062 PE=4 SV=1	S	Function unknown	PREDICTED: protein KIAA1045-like isoform X1 [Salmo salar]
evm.TU.Chr31.256	--	--	Winged helix Storkhead-box1 domain	--	Stork_head domain-containing protein OS=Salmo trutta OX=8032 GN=LOC115192072 PE=4 SV=1	S	Function unknown	storkhead-box protein 2-like isoform X2 [Salmo trutta]
evm.TU.Chr10.2945	Cellular Component: integral component of membrane (GO:0016021);	K18273|2.4e-113|asn:102383405|K18273 alpha-tectorin | (RefSeq) KIRREL2; kin of IRRE-like protein 2	Immunoglobulin domain	--	kin of IRRE-like protein 1 isoform X10 OS=Salmo salar OX=8030 GN=LOC106605622 PE=4 SV=1	T	Signal transduction mechanisms	kin of IRRE-like protein 1 isoform X6 [Salmo trutta]
evm.TU.Chr19.253	Cellular Component: cellular_component (GO:0005575);; Cellular Component: intracellular (GO:0005622);; Cellular Component: obsolete cell (GO:0005623);; Cellular Component: centrosome (GO:0005813);; Cellular Component: microtubule organizing center (GO:0005815);; Cellular Component: cytoskeleton (GO:0005856);; Cellular Component: microtubule cytoskeleton (GO:0015630);; Cellular Component: organell…	K16777|0.0e+00|salp:111953737|K16777 neuralized-like protein 4 | (RefSeq) LOW QUALITY PROTEIN: neuralized-like protein 4	Neuralized	Neuralized-like protein 4 OS=Xenopus tropicalis OX=8364 GN=neurl4 PE=2 SV=1	Neuralized E3 ubiquitin protein ligase 4 OS=Hucho hucho OX=62062 PE=4 SV=1	T	Signal transduction mechanisms	neuralized-like protein 4 isoform X4 [Oncorhynchus kisutch]
evm.TU.Chr14.660	--	--	--	--	ABM domain-containing protein OS=Salmo trutta OX=8032 GN=LOC115151965 PE=4 SV=1	T	Signal transduction mechanisms	N-terminal EF-hand calcium-binding protein 2-like isoform X2 [Oncorhynchus kisutch]
evm.TU.Chr34.449	--	K06459|6.2e-12|otw:112254940|K06459 T-cell surface glycoprotein CD8 beta chain | (RefSeq) uncharacterized protein LOC112254940	--	--	Uncharacterized protein (Fragment) OS=Coregonus sp. 'balchen' OX=861768 GN=CSTEINMANNI_LOCUS4886740 PE=4 SV=1	--	--	uncharacterized protein LOC116352917 isoform X1 [Oncorhynchus kisutch]
evm.TU.Chr20.1103	Molecular Function: calmodulin binding (GO:0005516);; Cellular Component: integral component of membrane (GO:0016021);; Molecular Function: small conductance calcium-activated potassium channel activity (GO:0016286);	K04944|4.0e-311|sasa:106570095|K04944 potassium intermediate/small conductance calcium-activated channel subfamily N member 3 | (RefSeq) small conductance calcium-activated potassium channel protein 2-like	Calcium-activated SK potassium channel	--	CaMBD domain-containing protein OS=Hucho hucho OX=62062 PE=4 SV=1	P	Inorganic ion transport and metabolism	small conductance calcium-activated potassium channel protein 2-like [Oncorhynchus nerka]
evm.TU.Chr38.406	Molecular Function: structural constituent of ribosome (GO:0003735);; Cellular Component: ribosome (GO:0005840);; Biological Process: translation (GO:0006412);	K02993|6.5e-85|els:105024820|K02993 small subunit ribosomal protein S7e | (RefSeq) rps7; 40S ribosomal protein S7	Ribosomal protein S7e	40S ribosomal protein S7 OS=Takifugu rubripes OX=31033 GN=rps7 PE=3 SV=1	40S ribosomal protein S7 OS=Hucho hucho OX=62062 GN=RPS7 PE=3 SV=1	J	Translation, ribosomal structure and biogenesis	40S ribosomal protein S7 [Salmo salar]
evm.TU.Chr36.377	Cellular Component: integral component of membrane (GO:0016021);	--	--	--	Si:dkey-28o19.1 OS=Hucho hucho OX=62062 PE=4 SV=1	T	Signal transduction mechanisms	leucine-rich repeat transmembrane neuronal protein 4-like [Salvelinus alpinus]
evm.TU.Chr26.312	Cellular Component: extracellular region (GO:0005576);; Biological Process: multicellular organism development (GO:0007275);; Biological Process: negative regulation of Wnt signaling pathway (GO:0030178);	K02165|1.4e-142|sasa:106577088|K02165 dickkopf | (RefSeq) dickkopf-related protein 1-like	Dickkopf N-terminal cysteine-rich region	--	Dickkopf WNT signaling pathway inhibitor 1a OS=Hucho hucho OX=62062 PE=3 SV=1	T	Signal transduction mechanisms	PREDICTED: dickkopf-related protein 1-like [Salmo salar]
evm.TU.Chr12.1078	Molecular Function: growth factor activity (GO:0008083);; Cellular Component: membrane (GO:0016020);	K04359|2.6e-79|ccar:109060204|K04359 platelet-derived growth factor subunit A | (RefSeq) uncharacterized protein LOC109060204	PDGF/VEGF domain	Platelet-derived growth factor subunit A OS=Xenopus laevis OX=8355 GN=pdgfa PE=2 SV=1	Platelet-derived growth factor beta polypeptide b OS=Hucho hucho OX=62062 PE=3 SV=1	T	Signal transduction mechanisms	putative uncharacterized protein DDB_G0291608 [Oncorhynchus mykiss]
evm.TU.Chr28.630	Molecular Function: damaged DNA binding (GO:0003684);; Molecular Function: DNA-directed DNA polymerase activity (GO:0003887);; Biological Process: DNA repair (GO:0006281);	K03511|0.0e+00|otw:112262784|K03511 DNA polymerase kappa [EC:2.7.7.7] | (RefSeq) DNA polymerase kappa-like	impB/mucB/samB family	--	DNA polymerase kappa OS=Hucho hucho OX=62062 PE=3 SV=1	L	Replication, recombination and repair	DNA polymerase kappa-like isoform X2 [Oncorhynchus mykiss]
evm.TU.Chr23.450	Cellular Component: nucleus (GO:0005634);; Biological Process: transcription, DNA-templated (GO:0006351);; Biological Process: regulation of transcription, DNA-templated (GO:0006355);; Biological Process: multicellular organism development (GO:0007275);; Molecular Function: sequence-specific DNA binding (GO:0043565);	K09294|1.2e-86|otw:112235471|K09294 homeobox protein HoxB/C/D9 | (RefSeq) homeobox protein Hox-C9-like	Homeodomain	Homeobox protein Hox-C9a OS=Takifugu rubripes OX=31033 GN=hoxc9a PE=3 SV=2	Homeobox protein OS=Hucho hucho OX=62062 PE=3 SV=1	K	Transcription	homeobox protein Hox-C9-like [Oncorhynchus tshawytscha]
evm.TU.Chr28.1033	Biological Process: reproduction (GO:0000003);; Cellular Component: P-body (GO:0000932);; Biological Process: morphogenesis of an epithelium (GO:0002009);; Biological Process: epithelial cell development (GO:0002064);; Biological Process: columnar/cuboidal epithelial cell differentiation (GO:0002065);; Biological Process: columnar/cuboidal epithelial cell development (GO:0002066);; Biological Pro…	--	Ubiquitin-associated protein 2	--	Ubiquitin associated protein 2b OS=Hucho hucho OX=62062 PE=4 SV=1	S	Function unknown	ubiquitin-associated protein 2-like isoform X6 [Oncorhynchus kisutch]
evm.TU.Chr34.1138	Biological Process: cell morphogenesis (GO:0000902);; Biological Process: cell morphogenesis involved in differentiation (GO:0000904);; Biological Process: heart morphogenesis (GO:0003007);; Molecular Function: protein binding (GO:0005515);; Cellular Component: cellular_component (GO:0005575);; Cellular Component: extracellular region (GO:0005576);; Cellular Component: obsolete cell (GO:0005623);…	K06762|0.0e+00|salp:111969838|K06762 contactin 4 | (RefSeq) contactin-4 isoform X1	Immunoglobulin domain	Contactin-5 OS=Gallus gallus OX=9031 GN=CNTN5 PE=1 SV=1	Contactin 4 OS=Hucho hucho OX=62062 PE=4 SV=1	T	Signal transduction mechanisms	contactin-4 isoform X1 [Salvelinus alpinus]
evm.TU.Chr8.1135	Biological Process: reproduction (GO:0000003);; Cellular Component: lytic vacuole (GO:0000323);; Biological Process: morphogenesis of an epithelium (GO:0002009);; Biological Process: epithelial cell development (GO:0002064);; Biological Process: columnar/cuboidal epithelial cell differentiation (GO:0002065);; Biological Process: columnar/cuboidal epithelial cell development (GO:0002066);; Biologi…	K20121|4.9e-303|salp:111963847|K20121 formin-binding protein 1 | (RefSeq) formin-binding protein 1	Fes/CIP4, and EFC/F-BAR homology domain	Formin-binding protein 1 homolog OS=Xenopus laevis OX=8355 GN=fnbp1 PE=2 SV=1	Uncharacterized protein OS=Salmo trutta OX=8032 GN=LOC115203848 PE=4 SV=1	T	Signal transduction mechanisms	formin-binding protein 1-like isoform X4 [Salmo trutta]
evm.TU.Chr6.266	Biological Process: endoderm formation (GO:0001706);; Biological Process: mesoderm formation (GO:0001707);; Biological Process: heart looping (GO:0001947);; Cellular Component: extracellular region (GO:0005576);; Molecular Function: growth factor activity (GO:0008083);; Biological Process: axis specification (GO:0009798);; Biological Process: BMP signaling pathway (GO:0030509);; Cellular Componen…	K22672|2.7e-189|sasa:106582479|K22672 growth differentiation factor 3 | (RefSeq) gdf3; growth differentiation factor 3	Transforming growth factor beta like domain	Protein DVR-1 OS=Danio rerio OX=7955 GN=dvr1 PE=2 SV=1	TGF_BETA_2 domain-containing protein OS=Hucho hucho OX=62062 PE=3 SV=1	T	Signal transduction mechanisms	growth/differentiation factor 3 [Oncorhynchus nerka]
evm.TU.Chr26.612	Biological Process: cell morphogenesis (GO:0000902);; Biological Process: cell morphogenesis involved in differentiation (GO:0000904);; Biological Process: tissue homeostasis (GO:0001894);; Biological Process: retina homeostasis (GO:0001895);; Cellular Component: photoreceptor inner segment (GO:0001917);; Biological Process: epithelial cell development (GO:0002064);; Biological Process: columnar/…	K06813|0.0e+00|sasa:106576894|K06813 cadherin 23 | (RefSeq) cdh23; cadherin related 23	Cadherin domain	Protocadherin-15 OS=Gallus gallus OX=9031 GN=Pcdh15 PE=1 SV=1	Uncharacterized protein OS=Salmo trutta OX=8032 GN=LOC115194080 PE=4 SV=1	S	Function unknown	PREDICTED: cadherin-23 [Salmo salar]
evm.TU.Chr40.1802	Cellular Component: neurofilament (GO:0005883);; Biological Process: axon development (GO:0061564);	K04572|4.1e-246|salp:111973803|K04572 neurofilament light polypeptide | (RefSeq) neurofilament light polypeptide-like	Intermediate filament protein	Neurofilament light polypeptide OS=Xenopus tropicalis OX=8364 GN=nefl PE=2 SV=1	IF rod domain-containing protein OS=Hucho hucho OX=62062 PE=3 SV=1	S	Function unknown	neurofilament light polypeptide-like [Salmo trutta]
evm.TU.Chr10.1422	Cellular Component: integral component of membrane (GO:0016021);	K18273|7.8e-98|asn:102383405|K18273 alpha-tectorin | (RefSeq) KIRREL2; kin of IRRE-like protein 2	Immunoglobulin domain	--	kin of IRRE-like protein 1 isoform X10 OS=Salmo salar OX=8030 GN=LOC106605622 PE=4 SV=1	T	Signal transduction mechanisms	kin of IRRE-like protein 1 isoform X6 [Salmo trutta]
evm.TU.Chr40.875	Molecular Function: metalloendopeptidase activity (GO:0004222);; Biological Process: proteolysis (GO:0006508);; Cellular Component: integral component of membrane (GO:0016021);	K08631|0.0e+00|els:105014446|K08631 a disintegrin and metalloproteinase with thrombospondin motifs 17 [EC:3.4.24.-] | (RefSeq) adamts17; A disintegrin and metalloproteinase with thrombospondin motifs 17 isoform X2	TLC domain	Zinc metalloproteinase-disintegrin-like ecarin OS=Echis carinatus OX=40353 PE=1 SV=1	Uncharacterized protein OS=Salmo trutta OX=8032 GN=LOC115203456 PE=4 SV=1	O	Posttranslational modification, protein turnover, chaperones	A disintegrin and metalloproteinase with thrombospondin motifs 17-like isoform X3 [Salmo trutta]
evm.TU.Chr40.1927	Biological Process: spliceosomal snRNP assembly (GO:0000387);; Molecular Function: extracellularly ATP-gated cation channel activity (GO:0004931);; Cellular Component: spliceosomal complex (GO:0005681);; Cellular Component: postsynapse (GO:0098794);	K11088|6.7e-48|els:105014179|K11088 small nuclear ribonucleoprotein D3 | (RefSeq) snrpd3; small nuclear ribonucleoprotein Sm D3	LSM domain	Small nuclear ribonucleoprotein Sm D3 OS=Xenopus laevis OX=8355 GN=snrpd3 PE=2 SV=1	Small nuclear ribonucleoprotein Sm D3 OS=Esox lucius OX=8010 GN=SMD3 PE=2 SV=1	A	RNA processing and modification	small nuclear ribonucleoprotein Sm D3 [Esox lucius]
evm.TU.Chr2.221	--	--	Domain of unknown function (DUF4571)	--	C21ORF62-like protein OS=Salmo salar OX=8030 GN=LOC106586860 PE=4 SV=1	S	Function unknown	uncharacterized protein C21orf62-like isoform X1 [Oncorhynchus tshawytscha]
evm.TU.Chr6.778	Biological Process: reproduction (GO:0000003);; Biological Process: negative regulation of transcription by RNA polymerase II (GO:0000122);; Cellular Component: Golgi membrane (GO:0000139);; Biological Process: activation of MAPKKK activity (GO:0000185);; Biological Process: activation of MAPK activity (GO:0000187);; Biological Process: cell morphogenesis (GO:0000902);; Biological Process: cell m…
lar Component: synapse (GO:0045202);; Biological Process: leukocyte activation (GO:0045321);; Biological Process: regulation of nitric oxide biosynthetic process (GO:0045428);; Biological Process: positive regulation of nitric oxide biosynthetic process (GO:0045429);; Biological Process: regulation of cell differentiation (GO:0045595);; Biological Process: negative regulation of cell differentiat…	General function prediction only	E2 domain of amyloid precursor protein	S	Function unknown	amyloid-beta A4 protein-like isoform X1 [Salmo trutta]
evm.TU.Chr30.405	Molecular Function: hormone activity (GO:0005179);; Cellular Component: extracellular region (GO:0005576);	--	Calcitonin / CGRP / IAPP family	--	Uncharacterized protein OS=Hucho hucho OX=62062 PE=4 SV=1	S	Function unknown	protein ADM2-like [Salmo trutta]
evm.TU.Chr40.1563	Biological Process: positive regulation of protein dephosphorylation (GO:0035307);; Biological Process: cell division (GO:0051301);	K17590|2.8e-194|sasa:106585098|K17590 cell division cycle-associated protein 2 | (RefSeq) cell division cycle-associated protein 2-like	Protein phosphatase 1 binding	--	PP1-binding domain-containing protein OS=Hucho hucho OX=62062 PE=4 SV=1	S	Function unknown	PREDICTED: cell division cycle-associated protein 2-like [Salmo salar]
evm.TU.Chr13.719	Molecular Function: GTPase activator activity (GO:0005096);; Cellular Component: endosome (GO:0005768);; Biological Process: endocytosis (GO:0006897);; Molecular Function: growth factor activity (GO:0008083);	K12480|0.0e+00|otw:112228506|K12480 Rab GTPase-binding effector protein 1 | (RefSeq) rabep1; rab GTPase-binding effector protein 1	Rabaptin	--	Rabaptin, RAB GTPase binding effector protein 1 OS=Hucho hucho OX=62062 PE=3 SV=1	U	Intracellular trafficking, secretion, and vesicular transport	rab GTPase-binding effector protein 1-like [Oncorhynchus nerka]
evm.TU.Chr28.536	Biological Process: eye development (GO:0001654);; Molecular Function: molecular_function (GO:0003674);; Molecular Function: nucleic acid binding (GO:0003676);; Molecular Function: DNA binding (GO:0003677);; Molecular Function: binding (GO:0005488);; Molecular Function: protein binding (GO:0005515);; Cellular Component: cellular_component (GO:0005575);; Cellular Component: intracellular (GO:00056…	K22383|2.6e-48|ocu:100338180|K22383 interferon regulatory factor 2-binding protein | (RefSeq) interferon regulatory factor 2-binding protein-like	NocA-like zinc-finger protein 1	Zinc finger protein 703 OS=Danio rerio OX=7955 GN=znf703 PE=1 SV=1	C2H2-type domain-containing protein OS=Hucho hucho OX=62062 PE=3 SV=1	K	Transcription	unnamed protein product [Coregonus sp. 'balchen']
evm.TU.Chr39.470	Biological Process: microtubule cytoskeleton organization (GO:0000226);; Biological Process: microtubule bundle formation (GO:0001578);; Biological Process: epithelial cell development (GO:0002064);; Biological Process: cilium movement (GO:0003341);; Cellular Component: cellular_component (GO:0005575);; Cellular Component: intracellular (GO:0005622);; Cellular Component: obsolete cell (GO:0005623…	K17570|9.6e-49|otw:112252367|K17570 hydrocephalus-inducing protein | (RefSeq) LOW QUALITY PROTEIN: hydrocephalus-inducing protein homolog	--	--	Uncharacterized protein OS=Oncorhynchus mykiss OX=8022 GN=GSONMT00076258001 PE=4 SV=1	S	Function unknown	LOW QUALITY PROTEIN: hydrocephalus-inducing protein homolog [Oncorhynchus tshawytscha]
evm.TU.Chr38.719	--	--	--	--	uncharacterized protein LOC106607836 isoform X2 OS=Salmo salar OX=8030 GN=LOC106607836 PE=4 SV=1	--	--	uncharacterized protein LOC109866141 isoform X4 [Oncorhynchus kisutch]
evm.TU.Chr40.1558	Molecular Function: DNA binding (GO:0003677);; Biological Process: 5-methylcytosine catabolic process (GO:0006211);; Molecular Function: zinc ion binding (GO:0008270);; Molecular Function: methylcytosine dioxygenase activity (GO:0070579);; Biological Process: DNA demethylation (GO:0080111);	K24309|6.2e-68|salp:111974813|K24309 methylcytosine dioxygenase TET2/3 [EC:1.14.11.-] | (RefSeq) methylcytosine dioxygenase tet3-like isoform X1	CXXC zinc finger domain	Methylcytosine dioxygenase tet3-B OS=Xenopus laevis OX=8355 GN=tet3-b PE=1 SV=1	Methylcytosine dioxygenase TET OS=Hucho hucho OX=62062 PE=3 SV=1	S	Function unknown	methylcytosine dioxygenase tet3-B-like [Oncorhynchus nerka]
evm.TU.Chr13.652	Molecular Function: protein serine/threonine kinase activity (GO:0004674);; Molecular Function: guanyl-nucleotide exchange factor activity (GO:0005085);; Molecular Function: GTPase activator activity (GO:0005096);; Biological Process: signal transduction (GO:0007165);	K20629|3.6e-145|sasa:106603511|K20629 active breakpoint cluster region-related protein | (RefSeq) active breakpoint cluster region-related protein-like	Bcr-Abl oncoprotein oligomerisation domain	--	DH domain-containing protein OS=Hucho hucho OX=62062 PE=4 SV=1	T	Signal transduction mechanisms	active breakpoint cluster region-related protein isoform X3 [Salmo trutta]
evm.TU.Chr19.251	Biological Process: syncytium formation by plasma membrane fusion (GO:0000768);; Biological Process: cell morphogenesis (GO:0000902);; Biological Process: cell morphogenesis involved in differentiation (GO:0000904);; Biological Process: eye development (GO:0001654);; Biological Process: urogenital system development (GO:0001655);; Biological Process: embryonic development via the syncytial blasto…	K06593|1.2e-283|sasa:106608750|K06593 poliovirus receptor-related 4 | (RefSeq) nectin-4-like	Respiratory-chain NADH dehydrogenase, 49 Kd subunit	Nectin-4 OS=Xenopus tropicalis OX=8364 GN=nectin4 PE=2 SV=2	Complex I-49kD OS=Scophthalmus maximus OX=52904 GN=F2P81_009531 PE=3 SV=1	T	Signal transduction mechanisms	hypothetical protein F2P81_009531 [Scophthalmus maximus]
evm.TU.Chr6.651	Biological Process: response to acid chemical (GO:0001101);; Biological Process: temperature homeostasis (GO:0001659);; Biological Process: fever generation (GO:0001660);; Biological Process: regulation of cell-matrix adhesion (GO:0001952);; Biological Process: response to molecule of bacterial origin (GO:0002237);; Biological Process: acute inflammatory response (GO:0002526);; Biological Process…	K05104|0.0e+00|els:105016397|K05104 Eph receptor A3 [EC:2.7.10.1] | (RefSeq) epha3; ephrin type-A receptor 3 isoform X1	Protein tyrosine and serine/threonine kinase	Ephrin type-A receptor 3 OS=Gallus gallus OX=9031 GN=EPHA3 PE=1 SV=1	Receptor protein-tyrosine kinase OS=Salmo trutta OX=8032 GN=LOC115155740 PE=4 SV=1	T	Signal transduction mechanisms	ephrin type-A receptor 3-like isoform X2 [Salmo trutta]
evm.TU.Chr22.473	Molecular Function: proton transmembrane transporter activity (GO:0015078);; Cellular Component: integral component of membrane (GO:0016021);; Cellular Component: proton-transporting V-type ATPase, V0 domain (GO:0033179);	K03661|1.2e-107|otw:112260468|K03661 V-type H+-transporting ATPase 21kDa proteolipid subunit | (RefSeq) atp6v0b; V-type proton ATPase 21 kDa proteolipid subunit	ATP synthase subunit C	V-type proton ATPase 16 kDa proteolipid subunit OS=Torpedo marmorata OX=7788 PE=1 SV=1	ATPase H+ transporting V0 subunit b OS=Hucho hucho OX=62062 PE=3 SV=1	C	Energy production and conversion	Vacuolar ATP synthase 21 kDa proteolipid subunit [Salmo salar]
evm.TU.Chr23.470	Biological Process: transcription, DNA-templated (GO:0006351);; Biological Process: regulation of transcription by RNA polymerase II (GO:0006357);; Molecular Function: cyclin-dependent protein serine/threonine kinase regulator activity (GO:0016538);; Cellular Component: host cell nucleus (GO:0042025);	K15188|1.0e-229|sasa:106572598|K15188 cyclin T | (RefSeq) cyclin-T1-like	SAP domain	--	Cyclin-T1 OS=Hucho hucho OX=62062 PE=3 SV=1	D	Cell cycle control, cell division, chromosome partitioning	PREDICTED: cyclin-T1-like isoform X1 [Salmo salar]
evm.TU.Chr38.405	Molecular Function: magnesium ion binding (GO:0000287);; Molecular Function: nucleic acid binding (GO:0003676);; Molecular Function: RNA-DNA hybrid ribonuclease activity (GO:0004523);	K03469|1.2e-153|salp:112069473|K03469 ribonuclease HI [EC:3.1.26.4] | (RefSeq) ribonuclease H1-like isoform X1	RNase H	--	Ribonuclease H1 OS=Hucho hucho OX=62062 PE=3 SV=1	L	Replication, recombination and repair	ribonuclease H1-like isoform X1 [Salvelinus alpinus]
evm.TU.Chr9.1302	Biological Process: reproduction (GO:0000003);; Biological Process: cell morphogenesis (GO:0000902);; Biological Process: cell morphogenesis involved in differentiation (GO:0000904);; Biological Process: regulation of cell growth (GO:0001558);; Biological Process: eye development (GO:0001654);; Biological Process: ameboidal-type cell migration (GO:0001667);; Biological Process: compound eye morph…	K05695|0.0e+00|lcf:108884197|K05695 receptor-type tyrosine-protein phosphatase F [EC:3.1.3.48] | (RefSeq) receptor-type tyrosine-protein phosphatase F isoform X1	Protein-tyrosine phosphatase	Receptor-type tyrosine-protein phosphatase F OS=Danio rerio OX=7955 GN=ptprf PE=2 SV=1	Protein-tyrosine-phosphatase OS=Myripristis murdjan OX=586833 PE=3 SV=1	T	Signal transduction mechanisms	receptor-type tyrosine-protein phosphatase F isoform X5 [Esox lucius]
evm.TU.Chr12.257	Molecular Function: inositol heptakisphosphate kinase activity (GO:0000829);; Molecular Function: inositol hexakisphosphate 5-kinase activity (GO:0000832);; Molecular Function: ATP binding (GO:0005524);; Cellular Component: cytosol (GO:0005829);; Molecular Function: diphosphoinositol-pentakisphosphate kinase activity (GO:0033857);; Molecular Function: inositol hexakisphosphate 1-kinase activity (…	K13024|0.0e+00|sasa:106584645|K13024 inositol-hexakisphosphate/diphosphoinositol-pentakisphosphate 1-kinase [EC:2.7.4.24] | (RefSeq) inositol hexakisphosphate and diphosphoinositol-pentakisphosphate kinase 2-like	Histidine phosphatase superfamily (branch 2)	Inositol hexakisphosphate and diphosphoinositol-pentakisphosphate kinase 2 OS=Xenopus laevis OX=8355 GN=ppip5k2 PE=2 SV=1	Inositol hexakisphosphate and diphosphoinositol-pentakisphosphate kinase OS=Salmo salar OX=8030 GN=LOC106584645 PE=3 SV=1	Z	Cytoskeleton	PREDICTED: inositol hexakisphosphate and diphosphoinositol-pentakisphosphate kinase 2-like isoform X7 [Salmo salar]
evm.TU.Chr2.373	Biological Process: regulation of pH (GO:0006885);; Molecular Function: sodium:proton antiporter activity (GO:0015385);; Cellular Component: integral component of membrane (GO:0016021);	K14722|0.0e+00|otw:112242165|K14722 solute carrier family 9 (sodium/hydrogen exchanger), member 2 | (RefSeq) sodium/hydrogen exchanger 2-like	Sodium/hydrogen exchanger family	Na(+)/H(+) exchanger beta OS=Oncorhynchus mykiss OX=8022 PE=2 SV=1	Sodium/hydrogen exchanger OS=Salmo salar OX=8030 GN=LOC106586777 PE=3 SV=1	P	Inorganic ion transport and metabolism	sodium/hydrogen exchanger 2-like [Oncorhynchus nerka]
evm.TU.Chr38.663	Molecular Function: adenylate cyclase activity (GO:0004016);; Molecular Function: ATP binding (GO:0005524);; Cellular Component: plasma membrane (GO:0005886);; Biological Process: cAMP biosynthetic process (GO:0006171);; Cellular Component: integral component of membrane (GO:0016021);; Biological Process: intracellular signal transduction (GO:0035556);; Molecular Function: metal ion binding (GO:0…	K08043|0.0e+00|salp:111972593|K08043 adenylate cyclase 3 [EC:4.6.1.1] | (RefSeq) adenylate cyclase type 3-like	Adenylate and Guanylate cyclase catalytic domain	Adenylate cyclase type 9 OS=Gallus gallus OX=9031 GN=ADCY9 PE=1 SV=1	Adenylate cyclase OS=Hucho hucho OX=62062 PE=3 SV=1	C	Energy production and conversion	adenylate cyclase type 3-like [Salvelinus alpinus]
evm.TU.Chr36.667	Molecular Function: calcium ion binding (GO:0005509);; Molecular Function: hyaluronic acid binding (GO:0005540);; Biological Process: cell adhesion (GO:0007155);	K06794|0.0e+00|sasa:106568264|K06794 neurocan core protein | (RefSeq) versican core protein-like	Extracellular link domain	Versican core protein OS=Gallus gallus OX=9031 GN=VCAN PE=2 SV=1	versican core protein-like OS=Salmo salar OX=8030 GN=LOC106568264 PE=3 SV=1	T	Signal transduction mechanisms	PREDICTED: versican core protein-like [Salmo salar]
evm.TU.Chr35.605	Molecular Function: catalytic activity (GO:0003824);; Cellular Component: extracellular region (GO:0005576);; Molecular Function: growth factor activity (GO:0008083);	K16620|1.7e-213|salp:111953201|K16620 bone morphogenetic protein 6 | (RefSeq) bone morphogenetic protein 7 isoform X1	TGF-beta propeptide	Bone morphogenetic protein 7 OS=Xenopus laevis OX=8355 GN=bmp7 PE=1 SV=1	Bone morphogenetic 7-like isoform X1 OS=Labeo rohita OX=84645 GN=ROHU_017680 PE=3 SV=1	T	Signal transduction mechanisms	bone morphogenetic 7-like isoform X1 [Labeo rohita]
evm.TU.Chr12.21	Biological Process: negative regulation of transcription by RNA polymerase II (GO:0000122);; Cellular Component: nuclear chromosome (GO:0000228);; Biological Process: mitotic cell cycle (GO:0000278);; Cellular Component: chromatin (GO:0000785);; Cellular Component: nuclear chromatin (GO:0000790);; Molecular Function: transcription regulatory region sequence-specific DNA binding (GO:0000976);; Mol…	K11986|3.8e-265|otw:112237089|K11986 ubiquitin carboxyl-terminal hydrolase 3 [EC:3.4.19.12] | (RefSeq) usp3; ubiquitin carboxyl-terminal hydrolase 3	Ubiquitin carboxyl-terminal hydrolase	Ubiquitin carboxyl-terminal hydrolase 44-A OS=Xenopus laevis OX=8355 GN=usp44-a PE=2 SV=1	Ubiquitin carboxyl-terminal hydrolase OS=Salmo trutta OX=8032 GN=usp3 PE=3 SV=1	O	Posttranslational modification, protein turnover, chaperones	ubiquitin carboxyl-terminal hydrolase 3 [Oncorhynchus kisutch]
evm.TU.Chr38.665	Molecular Function: SNARE binding (GO:0000149);; Biological Process: cell morphogenesis (GO:0000902);; Biological Process: cell morphogenesis involved in differentiation (GO:0000904);; Biological Process: regulation of cell growth (GO:0001558);; Molecular Function: molecular_function (GO:0003674);; Molecular Function: structural molecule activity (GO:0005198);; Molecular Function: binding (GO:000…	K16502|9.5e-66|acs:100557797|K16502 cadherin-related family member 2 | (RefSeq) fasciculation and elongation protein zeta-2	FEZ-like protein	--	Si:ch211-57i17.1 OS=Hucho hucho OX=62062 PE=3 SV=1	U	Intracellular trafficking, secretion, and vesicular transport	PREDICTED: fasciculation and elongation protein zeta-2-like isoform X2 [Salmo salar]
evm.TU.Chr9.755	Molecular Function: metalloendopeptidase activity (GO:0004222);; Molecular Function: zinc ion binding (GO:0008270);; Cellular Component: integral component of membrane (GO:0016021);	K08606|0.0e+00|salp:111956379|K08606 meprin B [EC:3.4.24.63] | (RefSeq) mep1b; meprin A subunit beta	Astacin (Peptidase family M12A)	Low choriolytic enzyme OS=Oryzias latipes OX=8090 GN=lce PE=1 SV=1	Meprin A subunit OS=Hucho hucho OX=62062 PE=4 SV=1	O	Posttranslational modification, protein turnover, chaperones	unnamed protein product [Coregonus sp. 'balchen']
evm.TU.Chr29.903	Molecular Function: calcium ion binding (GO:0005509);	K19467|4.5e-156|salp:112070212|K19467 matrilin-3 | (RefSeq) matrilin-3-like isoform X1	von Willebrand factor type A domain	Matrilin-3 OS=Gallus gallus OX=9031 GN=MATN3 PE=2 SV=1	Matrilin 3b OS=Hucho hucho OX=62062 PE=4 SV=1	T	Signal transduction mechanisms	matrilin-3-like isoform X2 [Salvelinus alpinus]
evm.TU.Chr37.398	Molecular Function: protein kinase activity (GO:0004672);; Molecular Function: ATP binding (GO:0005524);; Biological Process: intracellular signal transduction (GO:0035556);	K08805|0.0e+00|otw:112266947|K08805 doublecortin-like kinase 1/2 [EC:2.7.11.1] | (RefSeq) serine/threonine-protein kinase DCLK1-like isoform X1	Protein kinase domain	Calcium/calmodulin-dependent protein kinase type II delta chain OS=Gallus gallus OX=9031 GN=CAMK2D PE=2 SV=1	serine/threonine-protein kinase DCLK1-like isoform X1 OS=Salmo salar OX=8030 GN=LOC106612896 PE=4 SV=1	T	Signal transduction mechanisms	serine/threonine-protein kinase DCLK1-like isoform X1 [Oncorhynchus tshawytscha]
evm.TU.Chr32.368	Molecular Function: extracellular matrix structural constituent (GO:0005201);; Cellular Component: collagen trimer (GO:0005581);	K06237|2.5e-125|sasa:106577876|K06237 collagen type IV alpha | (RefSeq) collagen alpha-6(IV) chain-like	Collagen triple helix repeat (20 copies)	--	collagen alpha-6(IV) chain-like isoform X2 OS=Salmo salar OX=8030 GN=LOC106577876 PE=4 SV=1	W	Extracellular structures	collagen alpha-6(IV) chain-like [Oncorhynchus nerka]
evm.TU.Chr28.653	Biological Process: nematode larval development (GO:0002119);; Biological Process: larval development (GO:0002164);; Molecular Function: molecular_function (GO:0003674);; Molecular Function: catalytic activity (GO:0003824);; Molecular Function: protein kinase activity (GO:0004672);; Molecular Function: protein serine/threonine kinase activity (GO:0004674);; Molecular Function: ATP binding (GO:000…	K07179|1.1e-224|sasa:100380289|K07179 RIO kinase 2 [EC:2.7.11.1] | (RefSeq) riok2; RIO kinase 2	RIO1 family	--	Non-specific serine/threonine protein kinase OS=Salmo trutta OX=8032 GN=riok2 PE=3 SV=1	T	Signal transduction mechanisms	serine/threonine-protein kinase RIO2 isoform X2 [Salvelinus alpinus]
evm.TU.Chr34.732	Molecular Function: DNA-binding transcription factor activity (GO:0003700);; Cellular Component: nucleus (GO:0005634);; Biological Process: multicellular organism development (GO:0007275);; Molecular Function: sequence-specific DNA binding (GO:0043565);	K09306|4.7e-124|otw:112254682|K09306 homeobox protein HoxA/B/C6 | (RefSeq) homeobox protein Hox-C6-like	Homeodomain	Homeobox protein Hox-C6a OS=Danio rerio OX=7955 GN=hoxc6a PE=2 SV=2	Homeobox domain-containing protein OS=Hucho hucho OX=62062 PE=4 SV=1	K	Transcription	homeobox protein Hox-C6-like [Oncorhynchus tshawytscha]
evm.TU.Chr2.629	Molecular Function: molecular_function (GO:0003674);; Molecular Function: transmembrane signaling receptor activity (GO:0004888);; Molecular Function: G protein-coupled receptor activity (GO:0004930);; Molecular Function: G protein-coupled serotonin receptor activity (GO:0004993);; Molecular Function: binding (GO:0005488);; Cellular Component: cellular_component (GO:0005575);; Cellular Component:…	K04153|2.3e-179|salp:111971478|K04153 5-hydroxytryptamine receptor 1 | (RefSeq) 5-hydroxytryptamine receptor 1F-like	7 transmembrane receptor (rhodopsin family)	5-hydroxytryptamine receptor 1D OS=Takifugu rubripes OX=31033 GN=htr1d PE=3 SV=1	Uncharacterized protein OS=Hucho hucho OX=62062 PE=4 SV=1	T	Signal transduction mechanisms	coiled-coil domain-containing protein 138 [Salmo trutta]
evm.TU.Chr1.1426	Molecular Function: asparaginase activity (GO:0004067);	K13051|1.4e-160|sasa:106612836|K13051 L-asparaginase / beta-aspartyl-peptidase [EC:3.5.1.1 3.4.19.5] | (RefSeq) isoaspartyl peptidase/L-asparaginase-like	Asparaginase	Isoaspartyl peptidase/L-asparaginase OS=Xenopus laevis OX=8355 GN=asrgl1 PE=2 SV=1	Asparaginase-like protein 1 OS=Hucho hucho OX=62062 PE=3 SV=1	E	Amino acid transport and metabolism	PREDICTED: isoaspartyl peptidase/L-asparaginase-like isoform X2 [Salmo salar]
evm.TU.Chr39.467	Biological Process: microtubule cytoskeleton organization (GO:0000226);; Biological Process: microtubule bundle formation (GO:0001578);; Biological Process: epithelial cell development (GO:0002064);; Biological Process: cilium movement (GO:0003341);; Cellular Component: cellular_component (GO:0005575);; Cellular Component: intracellular (GO:0005622);; Cellular Component: obsolete cell (GO:0005623…	K17570|5.7e-57|sasa:106573752|K17570 hydrocephalus-inducing protein | (RefSeq) hydin; HYDIN, axonemal central pair apparatus protein	--	--	hydrocephalus-inducing protein homolog isoform X1 OS=Salmo salar OX=8030 GN=hydin PE=4 SV=1	S	Function unknown	hydrocephalus-inducing protein homolog isoform X2 [Salmo trutta]
evm.TU.Chr40.1923	Biological Process: response to molecule of bacterial origin (GO:0002237);; Biological Process: immune system process (GO:0002376);; Biological Process: immune system development (GO:0002520);; Biological Process: regulation of immune system process (GO:0002682);; Biological Process: negative regulation of immune system process (GO:0002683);; Biological Process: regulation of leukocyte migration …	K08878|0.0e+00|sasa:106585467|K08878 breakpoint cluster region protein [EC:2.7.11.1] | (RefSeq) breakpoint cluster region protein-like	RhoGAP domain	Cytospin-A OS=Tetraodon nigroviridis OX=99883 GN=specc1l PE=2 SV=1	Breakpoint cluster region protein OS=Larimichthys crocea OX=215358 GN=D5F01_LYC09007 PE=4 SV=1	T	Signal transduction mechanisms	Breakpoint cluster region protein [Larimichthys crocea]
evm.TU.Chr18.627	Molecular Function: metalloendopeptidase activity (GO:0004222);; Biological Process: integrin-mediated signaling pathway (GO:0007229);; Molecular Function: zinc ion binding (GO:0008270);	K08624|0.0e+00|salp:111969944|K08624 a disintegrin and metalloproteinase with thrombospondin motifs 9 [EC:3.4.24.-] | (RefSeq) A disintegrin and metalloproteinase with thrombospondin motifs 9	Thrombospondin type 1 domain	Zinc metalloproteinase/disintegrin ussurin OS=Gloydius ussuriensis OX=35671 PE=2 SV=1	A disintegrin and metalloproteinase with thrombospondin motifs 9-like OS=Salmo salar OX=8030 GN=LOC106583028 PE=4 SV=1	O	Posttranslational modification, protein turnover, chaperones	A disintegrin and metalloproteinase with thrombospondin motifs 9 [Salvelinus alpinus]
evm.TU.Chr1.1656	Biological Process: cell cycle checkpoint (GO:0000075);; Cellular Component: histone acetyltransferase complex (GO:0000123);; Cellular Component: PCAF complex (GO:0000125);; Cellular Component: nuclear chromosome (GO:0000228);; Biological Process: mitotic cell cycle (GO:0000278);; Cellular Component: DNA-directed RNA polymerase complex (GO:0000428);; Cellular Component: chromatin (GO:0000785);; C…	K08874|1.1e-144|otw:112224446|K08874 transformation/transcription domain-associated protein | (RefSeq) LOW QUALITY PROTEIN: transformation/transcription domain-associated protein-like	FAT domain	Transformation/transcription domain-associated protein OS=Danio rerio OX=7955 GN=trrap PE=3 SV=1	Transformation/transcription domain-associated protein OS=Manacus vitellinus OX=328815 GN=N305_14812 PE=3 SV=1	T	Signal transduction mechanisms	Transformation/transcription domain-associated protein [Manacus vitellinus]
evm.TU.Chr14.659	Molecular Function: G protein-coupled receptor binding (GO:0001664);; Biological Process: regulation of protein phosphorylation (GO:0001932);; Biological Process: positive regulation of protein phosphorylation (GO:0001934);; Biological Process: regulation of receptor internalization (GO:0002090);; Biological Process: negative regulation of receptor internalization (GO:0002091);; Molecular Functio…	--	Antibiotic biosynthesis monooxygenase	--	Uncharacterized protein OS=Salmo trutta OX=8032 GN=LOC115151965 PE=4 SV=1	T	Signal transduction mechanisms	N-terminal EF-hand calcium-binding protein 2-like [Oncorhynchus mykiss]
evm.TU.Chr36.886	Molecular Function: structural constituent of ribosome (GO:0003735);; Cellular Component: ribosome (GO:0005840);; Biological Process: translation (GO:0006412);	K02870|1.0e-88|otw:112220047|K02870 large subunit ribosomal protein L12e | (RefSeq) rpl12; 60S ribosomal protein L12 isoform X1	Ribosomal protein L11, N-terminal domain	--	60S ribosomal protein L12 OS=Salmo salar OX=8030 GN=rpl12 PE=2 SV=1	J	Translation, ribosomal structure and biogenesis	60S ribosomal protein L12 isoform X1 [Oncorhynchus kisutch]
evm.TU.Chr31.1301	Cellular Component: integral component of membrane (GO:0016021);	--	--	--	p2Y purinoceptor 8 OS=Larimichthys crocea OX=215358 GN=EH28_06329 PE=4 SV=1	--	--	G-protein coupled receptor 20-like [Oncorhynchus tshawytscha]
evm.TU.Chr9.766	--	--	--	--	Uncharacterized protein OS=Coregonus sp. 'balchen' OX=861768 GN=CSTEINMANNI_LOCUS4300113 PE=4 SV=1	--	--	unnamed protein product [Coregonus sp. 'balchen']
evm.TU.Chr11.269	Molecular Function: calcium ion binding (GO:0005509);	K23342|0.0e+00|sasa:106613712|K23342 fibrillin 2/3 | (RefSeq) fibrillin-2-like	Calcium-binding EGF domain	Epidermal growth factor-like protein 6 OS=Xenopus laevis OX=8355 GN=egfl6 PE=2 SV=1	fibrillin-2-like OS=Salmo salar OX=8030 GN=LOC106613712 PE=3 SV=1	T	Signal transduction mechanisms	fibrillin-2-like isoform X1 [Salmo trutta]
evm.TU.Chr1.1425	--	K14289|0.0e+00|salp:112068973|K14289 exportin-5 | (RefSeq) exportin-5-like isoform X1	Exportin 1-like protein	--	Importin N-terminal domain-containing protein OS=Salmo trutta OX=8032 GN=LOC115153408 PE=4 SV=1	--	--	exportin-5-like isoform X1 [Salvelinus alpinus]
evm.TU.Chr11.973	--	--	Anthrax receptor extracellular domain	--	--	--	--	--
evm.TU.Chr7.513	Cellular Component: protein phosphatase type 2A complex (GO:0000159);; Biological Process: signal transduction (GO:0007165);; Molecular Function: protein phosphatase regulator activity (GO:0019888);	K11584|9.4e-263|otw:112246869|K11584 serine/threonine-protein phosphatase 2A regulatory subunit B' | (RefSeq) serine/threonine-protein phosphatase 2A 56 kDa regulatory subunit epsilon isoform isoform X1	Protein phosphatase 2A regulatory B subunit (B56 family)	--	Uncharacterized protein OS=Pangasianodon hypophthalmus OX=310915 GN=PHYPO_G00183740 PE=3 SV=1	T	Signal transduction mechanisms	hypothetical protein PHYPO_G00183740 [Pangasianodon hypophthalmus]
evm.TU.Chr4.353	Biological Process: immune response (GO:0006955);; Biological Process: cell surface receptor signaling pathway (GO:0007166);; Cellular Component: integral component of membrane (GO:0016021);	K06259|6.0e-231|sasa:106609495|K06259 CD36 antigen | (RefSeq) platelet glycoprotein 4-like	CD36 family	--	Glycoprotein IIIb OS=Hucho hucho OX=62062 GN=CD36 PE=3 SV=1	T	Signal transduction mechanisms	PREDICTED: platelet glycoprotein 4-like [Salmo salar]
evm.TU.Chr30.626	--	--	--	--	uncharacterized protein LOC106576030 isoform X4 OS=Salmo salar OX=8030 GN=LOC106576030 PE=4 SV=1	--	--	PREDICTED: uncharacterized protein LOC106576030 isoform X4 [Salmo salar]
evm.TU.Chr29.717	--	--	Glyoxalase/Bleomycin resistance protein/Dioxygenase superfamily	--	--	--	--	--
evm.TU.Chr39.468	Biological Process: microtubule cytoskeleton organization (GO:0000226);; Biological Process: microtubule bundle formation (GO:0001578);; Biological Process: epithelial cell development (GO:0002064);; Biological Process: cilium movement (GO:0003341);; Cellular Component: cellular_component (GO:0005575);; Cellular Component: intracellular (GO:0005622);; Cellular Component: obsolete cell (GO:0005623…	K17570|1.0e-23|otw:112252367|K17570 hydrocephalus-inducing protein | (RefSeq) LOW QUALITY PROTEIN: hydrocephalus-inducing protein homolog	--	--	Uncharacterized protein (Fragment) OS=Coregonus sp. 'balchen' OX=861768 GN=CSTEINMANNI_LOCUS212578 PE=4 SV=1	S	Function unknown	unnamed protein product, partial [Coregonus sp. 'balchen']
evm.TU.Chr38.670	Molecular Function: actin binding (GO:0003779);; Molecular Function: Rho GTPase binding (GO:0017048);; Biological Process: actin cytoskeleton organization (GO:0030036);	K01939|1.9e-256|sasa:100194620|K01939 adenylosuccinate synthase [EC:6.3.4.4] | (RefSeq) adssl1, adss1b, adssl1b; adenylosuccinate synthase like 1	Adenylosuccinate synthetase	Adenylosuccinate synthetase isozyme 1 B OS=Salmo salar OX=8030 GN=adss1b PE=2 SV=1	Inverted formin, FH2 and WH2 domain containing OS=Hucho hucho OX=62062 GN=INF2 PE=4 SV=1	F	Nucleotide transport and metabolism	inverted formin-2-like isoform X3 [Salvelinus alpinus]
evm.TU.Chr25.70	Molecular Function: motor activity (GO:0003774);; Molecular Function: ATP binding (GO:0005524);; Cellular Component: myosin complex (GO:0016459);; Molecular Function: actin filament binding (GO:0051015);	K17751|0.0e+00|otw:112224716|K17751 myosin heavy chain 6/7 | (RefSeq) myosin-7-like	Myosin head (motor domain)	Myosin-1B OS=Gallus gallus OX=9031 GN=MYH1B PE=2 SV=3	Uncharacterized protein OS=Hucho hucho OX=62062 PE=3 SV=1	Z	Cytoskeleton	myosin-7-like [Salmo trutta]
evm.TU.Chr9.754	Molecular Function: catalytic activity (GO:0003824);	K16340|0.0e+00|salp:111956712|K16340 PH domain and leucine-rich repeat-containing protein phosphatase [EC:3.1.3.16] | (RefSeq) LOW QUALITY PROTEIN: PH domain leucine-rich repeat protein phosphatase 1-like	Leucine rich repeat	--	PH domain and leucine rich repeat protein phosphatase 1 OS=Hucho hucho OX=62062 PE=4 SV=1	T	Signal transduction mechanisms	LOW QUALITY PROTEIN: PH domain leucine-rich repeat protein phosphatase 1-like [Salvelinus alpinus]
evm.TU.Chr7.810	Biological Process: microtubule cytoskeleton organization (GO:0000226);; Cellular Component: microtubule cytoskeleton (GO:0015630);	K10433|3.3e-173|salp:111963072|K10433 microtubule-associated protein 7 | (RefSeq) ensconsin-like	MAP7 (E-MAP-115) family	--	Uncharacterized protein OS=Hucho hucho OX=62062 PE=3 SV=1	S	Function unknown	ensconsin-like [Salvelinus alpinus]
evm.TU.Chr1.350	Cellular Component: nucleosome (GO:0000786);; Molecular Function: DNA binding (GO:0003677);; Cellular Component: nucleus (GO:0005634);; Molecular Function: protein heterodimerization activity (GO:0046982);	K11253|2.0e-66|aag:5567559|K11253 histone H3 | (RefSeq) histone H3.3	Core histone H2A/H2B/H3/H4	Histone H3.3 OS=Gallus gallus OX=9031 GN=H3-IX PE=1 SV=2	Histone H3 OS=Hippocampus comes OX=109280 PE=3 SV=1	B	Chromatin structure and dynamics	PREDICTED: histone H3.3-like [Sinocyclocheilus grahami]
evm.TU.Chr35.601	Cellular Component: integral component of membrane (GO:0016021);; Biological Process: transmembrane transport (GO:0055085);	K15277|1.6e-205|salp:111953423|K15277 solute carrier family 35 (adenosine 3'-phospho 5'-phosphosulfate transporter), member B3 | (RefSeq) slc35b3; adenosine 3'-phospho 5'-phosphosulfate transporter 2	UAA transporter family	Solute carrier family 35 member B1 OS=Xenopus tropicalis OX=8364 GN=slc35b1 PE=2 SV=2	Solute carrier family 35 member B3 OS=Hucho hucho OX=62062 PE=3 SV=1	G	Carbohydrate transport and metabolism	adenosine 3'-phospho 5'-phosphosulfate transporter 2 [Salvelinus alpinus]
evm.TU.Chr18.891	Molecular Function: GTPase activator activity (GO:0005096);; Biological Process: signal transduction (GO:0007165);	K07526|0.0e+00|otw:112217035|K07526 SLIT-ROBO Rho GTPase activating protein | (RefSeq) SLIT-ROBO Rho GTPase-activating protein 3-like	RhoGAP domain	SLIT-ROBO Rho GTPase-activating protein 2 OS=Danio rerio OX=7955 GN=srgap2 PE=2 SV=1	SLIT-ROBO Rho GTPase-activating protein 3 isoform X1 OS=Salmo salar OX=8030 GN=srgap3 PE=4 SV=1	T	Signal transduction mechanisms	SLIT-ROBO Rho GTPase-activating protein 3-like isoform X1 [Oncorhynchus mykiss]
evm.TU.Chr15.459	Molecular Function: motor activity (GO:0003774);; Molecular Function: ATP binding (GO:0005524);; Cellular Component: myosin complex (GO:0016459);; Molecular Function: actin filament binding (GO:0051015);	K10359|0.0e+00|sasa:106581013|K10359 myosin VIIa | (RefSeq) unconventional myosin-VIIa-like	Myosin head (motor domain)	Unconventional myosin-Va OS=Gallus gallus OX=9031 GN=MYO5A PE=1 SV=1	unconventional myosin-VIIa-like OS=Salmo salar OX=8030 GN=LOC106581013 PE=3 SV=1	Z	Cytoskeleton	PREDICTED: unconventional myosin-VIIa-like [Salmo salar]
evm.TU.Chr35.604	Cellular Component: transport vesicle (GO:0030133);; Cellular Component: BLOC-1 complex (GO:0031083);	K20187|1.3e-77|sasa:106590249|K20187 biogenesis of lysosome-related organelles complex 1 subunit 5 | (RefSeq) bloc1s5; biogenesis of lysosomal organelles complex 1 subunit 5	Organelle biogenesis, Muted-like protein	Biogenesis of lysosome-related organelles complex 1 subunit 5 OS=Gallus gallus OX=9031 GN=BLOC1S5 PE=2 SV=1	Biogenesis of lysosome-related organelles complex 1 subunit 5 OS=Hucho hucho OX=62062 PE=3 SV=1	S	Function unknown	biogenesis of lysosome-related organelles complex 1 subunit 5 [Salmo trutta]
evm.TU.Chr31.1298	Molecular Function: G protein-coupled receptor activity (GO:0004930);; Cellular Component: integral component of membrane (GO:0016021);	--	7 transmembrane receptor (rhodopsin family)	--	Uncharacterized protein OS=Triplophysa tibetana OX=1572043 GN=E1301_Tti011759 PE=4 SV=1	O	Posttranslational modification, protein turnover, chaperones	G-protein coupled receptor 20-like [Oncorhynchus tshawytscha]
evm.TU.Chr24.674	Molecular Function: metal ion binding (GO:0046872);	K12481|0.0e+00|otw:112222244|K12481 rabenosyn-5 | (RefSeq) rabenosyn-5-like isoform X1	Rabenosyn Rab binding domain	--	rabenosyn-5 isoform X2 OS=Salmo salar OX=8030 GN=rbsn PE=4 SV=1	S	Function unknown	rabenosyn-5 isoform X2 [Oncorhynchus kisutch]
evm.TU.Chr1.1429	Molecular Function: DNA binding (GO:0003677);; Molecular Function: DNA primase activity (GO:0003896);; Molecular Function: metal ion binding (GO:0046872);; Molecular Function: 4 iron, 4 sulfur cluster binding (GO:0051539);	K02685|3.1e-293|salp:112068975|K02685 DNA primase large subunit | (RefSeq) prim2; DNA primase large subunit	Eukaryotic and archaeal DNA primase, large subunit	--	DNA primase large subunit OS=Hucho hucho OX=62062 PE=3 SV=1	L	Replication, recombination and repair	DNA primase large subunit-like [Oncorhynchus mykiss]
evm.TU.Chr5.1029	Molecular Function: zinc ion binding (GO:0008270);	K12012|4.4e-59|els:105007575|K12012 tripartite motif-containing protein 35 | (RefSeq) tripartite motif-containing protein 35	Zinc finger, C3HC4 type (RING finger)	Nuclear factor 7, brain OS=Xenopus laevis OX=8355 PE=1 SV=1	Uncharacterized protein OS=Hucho hucho OX=62062 PE=4 SV=1	O	Posttranslational modification, protein turnover, chaperones	PREDICTED: E3 ubiquitin-protein ligase TRIM39-like [Salmo salar]
evm.TU.Chr34.691	Molecular Function: molecular_function (GO:0003674);; Molecular Function: catalytic activity (GO:0003824);; Molecular Function: binding (GO:0005488);; Molecular Function: protein binding (GO:0005515);; Cellular Component: cellular_component (GO:0005575);; Cellular Component: intracellular (GO:0005622);; Cellular Component: obsolete cell (GO:0005623);; Cellular Component: cytoplasm (GO:0005737);; …	K21803|2.3e-123|otw:112255507|K21803 EEF1A lysine methyltransferase 3 [EC:2.1.1.-] | (RefSeq) eef1akmt3; EEF1A lysine methyltransferase 3 isoform X1	Lysine methyltransferase	EEF1A lysine methyltransferase 3 OS=Xenopus tropicalis OX=8364 GN=eef1akmt3 PE=2 SV=1	EEF1A lysine methyltransferase 3 OS=Hucho hucho OX=62062 GN=EEF1AKMT3 PE=4 SV=1	A	RNA processing and modification	EEF1A lysine methyltransferase 3-like [Oncorhynchus mykiss]
evm.TU.Chr2.372	Cellular Component: integral component of membrane (GO:0016021);; Molecular Function: transmembrane transporter activity (GO:0022857);	K08214|6.5e-09|pcan:112561489|K08214 MFS transporter, OCT family, solute carrier family 22 (organic cation transporter), member 18 | (RefSeq) solute carrier family 22 member 18-like isoform X1	Major Facilitator Superfamily	--	Major facilitator superfamily domain containing 9 OS=Hucho hucho OX=62062 PE=4 SV=1	S	Function unknown	major facilitator superfamily domain-containing protein 9-like [Salmo trutta]
evm.TU.Chr24.1063	Biological Process: urogenital system development (GO:0001655);; Biological Process: kidney development (GO:0001822);; Biological Process: epithelial cell development (GO:0002064);; Molecular Function: molecular_function (GO:0003674);; Molecular Function: catalytic activity (GO:0003824);; Molecular Function: AMP deaminase activity (GO:0003876);; Cellular Component: cellular_component (GO:0005575)…	K01490|0.0e+00|otw:112222410|K01490 AMP deaminase [EC:3.5.4.6] | (RefSeq) AMP deaminase 2-like	Adenosine/AMP deaminase	--	AMP deaminase OS=Salmo trutta OX=8032 GN=LOC115168692 PE=3 SV=1	F	Nucleotide transport and metabolism	AMP deaminase 2-like isoform X1 [Salmo trutta]
evm.TU.Chr37.329	Cellular Component: integral component of membrane (GO:0016021);	--	FAM70 protein	Transmembrane protein 255A OS=Xenopus laevis OX=8355 GN=tmem255a PE=2 SV=1	Uncharacterized protein OS=Oncorhynchus mykiss OX=8022 GN=GSONMT00045293001 PE=3 SV=1	S	Function unknown	unnamed protein product [Oncorhynchus mykiss]
evm.TU.Chr5.1030	--	--	--	--	Uncharacterized protein (Fragment) OS=Coregonus sp. 'balchen' OX=861768 GN=CSTEINMANNI_LOCUS212407 PE=4 SV=1	S	Function unknown	uncharacterized protein LOC112077160 [Salvelinus alpinus]
evm.TU.Chr1.1654	Cellular Component: histone acetyltransferase complex (GO:0000123);; Molecular Function: kinase activity (GO:0016301);; Biological Process: histone acetylation (GO:0016573);	K08874|3.4e-48|mze:101478062|K08874 transformation/transcription domain-associated protein | (RefSeq) trrap; transformation/transcription domain-associated protein isoform X1	--	Transformation/transcription domain-associated protein OS=Danio rerio OX=7955 GN=trrap PE=3 SV=1	Uncharacterized protein OS=Stegastes partitus OX=144197 PE=3 SV=1	--	--	transformation/transcription domain-associated protein isoform X2 [Maylandia zebra]
evm.TU.Chr7.813	Biological Process: eye development (GO:0001654);; Biological Process: urogenital system development (GO:0001655);; Biological Process: morphogenesis of a polarized epithelium (GO:0001738);; Cellular Component: photoreceptor outer segment (GO:0001750);; Biological Process: eye photoreceptor cell differentiation (GO:0001754);; Biological Process: kidney development (GO:0001822);; Biological Proces…	K16740|5.9e-91|otw:112261527|K16740 jouberin | (RefSeq) ahi1; jouberin	SH3 domain	--	Uncharacterized protein OS=Oncorhynchus mykiss OX=8022 GN=GSONMT00080201001 PE=4 SV=1	Z	Cytoskeleton	uncharacterized protein LOC115162005 [Salmo trutta]
evm.TU.Chr2.374	Molecular Function: molecular_function (GO:0003674);; Molecular Function: catalytic activity (GO:0003824);; Cellular Component: cellular_component (GO:0005575);; Cellular Component: intracellular (GO:0005622);; Cellular Component: obsolete cell (GO:0005623);; Cellular Component: cytoplasm (GO:0005737);; Cellular Component: cytosol (GO:0005829);; Biological Process: alcohol metabolic process (GO:0…	K01109|4.1e-310|sfm:108920556|K01109 inositol polyphosphate-4-phosphatase [EC:3.1.3.66] | (RefSeq) type I inositol 3,4-bisphosphate 4-phosphatase-like isoform X1	N-terminal region of micro-spherule protein	--	Phosphatidylinositol-3,4-bisphosphate 4-phosphatase OS=Salmo trutta OX=8032 GN=LOC115161260 PE=3 SV=1	T	Signal transduction mechanisms	PREDICTED: type I inositol 3,4-bisphosphate 4-phosphatase-like isoform X5 [Salmo salar]
evm.TU.Chr40.1561	Cellular Component: nucleosome (GO:0000786);; Molecular Function: DNA binding (GO:0003677);; Molecular Function: transcription coactivator activity (GO:0003713);; Molecular Function: histone acetyltransferase activity (GO:0004402);; Biological Process: nucleosome assembly (GO:0006334);; Biological Process: regulation of transcription, DNA-templated (GO:0006355);; Cellular Component: host cell nuc…	K11305|0.0e+00|salp:111974629|K11305 histone acetyltransferase MYST3 [EC:2.3.1.48] | (RefSeq) LOW QUALITY PROTEIN: histone acetyltransferase KAT6A-like isoform X1	MOZ/SAS family	Zinc finger protein ubi-d4 OS=Gallus gallus OX=9031 GN=REQ PE=2 SV=1	Histone acetyltransferase OS=Hucho hucho OX=62062 PE=3 SV=1	B	Chromatin structure and dynamics	histone acetyltransferase KAT6A-like [Oncorhynchus kisutch]
evm.TU.Chr13.718	Cellular Component: integral component of membrane (GO:0016021);	--	--	--	uncharacterized protein LOC106603452 OS=Salmo salar OX=8030 GN=LOC106603452 PE=4 SV=1	--	--	PREDICTED: uncharacterized protein LOC106603452 [Salmo salar]
evm.TU.Chr40.2466	--	K23379|0.0e+00|els:105006761|K23379 extracelluar matrix protein FRAS1 | (RefSeq) fras1; extracellular matrix protein FRAS1 isoform X1	Cadherin-like	--	Uncharacterized protein OS=Salmo trutta OX=8032 GN=LOC115165106 PE=3 SV=1	--	--	LOW QUALITY PROTEIN: extracellular matrix protein FRAS1-like [Oncorhynchus kisutch]
evm.TU.Chr39.474	Biological Process: microtubule cytoskeleton organization (GO:0000226);; Biological Process: microtubule bundle formation (GO:0001578);; Biological Process: epithelial cell development (GO:0002064);; Biological Process: cilium movement (GO:0003341);; Cellular Component: cellular_component (GO:0005575);; Cellular Component: intracellular (GO:0005622);; Cellular Component: obsolete cell (GO:0005623…	K17570|6.1e-37|sasa:106573752|K17570 hydrocephalus-inducing protein | (RefSeq) hydin; HYDIN, axonemal central pair apparatus protein	--	--	Uncharacterized protein OS=Hucho hucho OX=62062 PE=4 SV=1	S	Function unknown	hydrocephalus-inducing protein homolog isoform X2 [Oncorhynchus nerka]
evm.TU.Chr15.460	Biological Process: lipid metabolic process (GO:0006629);; Molecular Function: phosphoric diester hydrolase activity (GO:0008081);; Cellular Component: integral component of membrane (GO:0016021);	K01124|3.4e-95|lsr:110472672|K01124 glycerophosphoinositol inositolphosphodiesterase [EC:3.1.4.43] | (RefSeq) GDPD2; glycerophosphoinositol inositolphosphodiesterase GDPD2 isoform X1	Glycerophosphoryl diester phosphodiesterase family	Glycerophosphodiester phosphodiesterase domain-containing protein 5 OS=Gallus gallus OX=9031 GN=GDPD5 PE=1 SV=1	glycerophosphodiester phosphodiesterase domain-containing protein 5-like OS=Salmo salar OX=8030 GN=LOC106580992 PE=3 SV=1	C	Energy production and conversion	glycerophosphodiester phosphodiesterase domain-containing protein 5-like [Oncorhynchus nerka]
evm.TU.Chr34.674	Biological Process: cell cycle checkpoint (GO:0000075);; Cellular Component: nuclear chromosome (GO:0000228);; Biological Process: mitotic cell cycle (GO:0000278);; Biological Process: double-strand break repair via homologous recombination (GO:0000724);; Biological Process: recombinational repair (GO:0000725);; Cellular Component: chromosome, telomeric region (GO:0000781);; Cellular Component: n…	K15280|2.2e-34|ame:727001|K15280 solute carrier family 35, member C2 | (RefSeq) solute carrier family 35 member C2 isoform X3	--	SOSS complex subunit B1-B OS=Xenopus laevis OX=8355 GN=nabp2-b PE=2 SV=1	SOSS complex subunit B1-like OS=Salmo salar OX=8030 GN=LOC106583347 PE=4 SV=1	S	Function unknown	PREDICTED: SOSS complex subunit B1-like [Salmo salar]
evm.TU.Chr34.1193	Cellular Component: spindle pole (GO:0000922);; Molecular Function: molecular_function (GO:0003674);; Molecular Function: binding (GO:0005488);; Molecular Function: protein binding (GO:0005515);; Cellular Component: cellular_component (GO:0005575);; Cellular Component: intracellular (GO:0005622);; Cellular Component: obsolete cell (GO:0005623);; Cellular Component: nucleus (GO:0005634);; Cellular…	K09850|2.5e-119|shr:100917052|K09850 Ras association domain-containing protein 1 | (RefSeq) RASSF1; ras association domain-containing protein 1 isoform X2	Ras association (RalGDS/AF-6) domain	--	Uncharacterized protein OS=Salmo trutta OX=8032 GN=RASSF1 PE=4 SV=1	T	Signal transduction mechanisms	ras association domain-containing protein 1-like isoform X2 [Salmo trutta]
evm.TU.Chr39.473	Biological Process: microtubule cytoskeleton organization (GO:0000226);; Biological Process: microtubule bundle formation (GO:0001578);; Biological Process: epithelial cell development (GO:0002064);; Biological Process: cilium movement (GO:0003341);; Cellular Component: cellular_component (GO:0005575);; Cellular Component: intracellular (GO:0005622);; Cellular Component: obsolete cell (GO:0005623…	K17570|1.1e-59|sasa:106573752|K17570 hydrocephalus-inducing protein | (RefSeq) hydin; HYDIN, axonemal central pair apparatus protein	--	--	hydrocephalus-inducing protein homolog isoform X1 OS=Salmo salar OX=8030 GN=hydin PE=4 SV=1	S	Function unknown	hydrocephalus-inducing protein homolog isoform X2 [Salmo trutta]
evm.TU.Chr30.407	Molecular Function: DNA binding (GO:0003677);	K15225|0.0e+00|sasa:106576231|K15225 transcription termination factor 1 | (RefSeq) transcription termination factor 1-like	Myb-like DNA-binding domain	--	Uncharacterized protein OS=Hucho hucho OX=62062 PE=4 SV=1	--	--	PREDICTED: transcription termination factor 1-like isoform X2 [Salmo salar]
evm.TU.Chr34.455	Molecular Function: ATP binding (GO:0005524);	K10876|0.0e+00|sasa:106583438|K10876 RAD54-like protein 2 [EC:3.6.4.12] | (RefSeq) helicase ARIP4-like	SNF2 family N-terminal domain	Helicase ARIP4 OS=Xenopus tropicalis OX=8364 GN=rad54l2 PE=2 SV=1	RAD54 like 2 OS=Hucho hucho OX=62062 PE=4 SV=1	L	Replication, recombination and repair	PREDICTED: helicase ARIP4-like [Salmo salar]
evm.TU.Chr8.1123	Cellular Component: integral component of membrane (GO:0016021);	K10104|2.6e-56|lak:106161414|K10104 ficolin | (RefSeq) microfibril-associated glycoprotein 4-like	Fibrinogen beta and gamma chains, C-terminal globular domain	Fibrinogen C domain-containing protein 1 OS=Xenopus tropicalis OX=8364 GN=fibcd1 PE=2 SV=1	fibrinogen C domain-containing protein 1-like isoform X1 OS=Salmo salar OX=8030 GN=LOC106562973 PE=4 SV=1	S	Function unknown	PREDICTED: fibrinogen C domain-containing protein 1-like isoform X2 [Salmo salar]
evm.TU.Chr18.1166	Molecular Function: catalytic activity (GO:0003824);	K00615|0.0e+00|otw:112244849|K00615 transketolase [EC:2.2.1.1] | (RefSeq) transketolase-like isoform X1	Transketolase, thiamine diphosphate binding domain	--	Transketolase a OS=Hucho hucho OX=62062 PE=4 SV=1	G	Carbohydrate transport and metabolism	transketolase-like isoform X3 [Oncorhynchus tshawytscha]
evm.TU.Chr24.671	Cellular Component: integral component of membrane (GO:0016021);	--	Predicted transmembrane and coiled-coil 2 protein	--	Transmembrane and coiled-coil domain family 1 OS=Hucho hucho OX=62062 GN=TMCC1 PE=3 SV=1	S	Function unknown	transmembrane and coiled-coil domains protein 1-like isoform X1 [Salvelinus alpinus]
evm.TU.Chr1.1424	Cellular Component: nucleus (GO:0005634);; Biological Process: intracellular protein transport (GO:0006886);; Molecular Function: Ran GTPase binding (GO:0008536);; Biological Process: nuclear export (GO:0051168);	K14289|7.2e-101|sasa:106612855|K14289 exportin-5 | (RefSeq) exportin-5-like	--	--	exportin-5-like OS=Salmo salar OX=8030 GN=LOC106612855 PE=4 SV=1	--	--	PREDICTED: exportin-5-like [Salmo salar]
evm.TU.Chr12.3055	Molecular Function: U1 snRNA binding (GO:0030619);	K11093|2.2e-174|otw:112233975|K11093 U1 small nuclear ribonucleoprotein 70kDa | (RefSeq) U1 small nuclear ribonucleoprotein 70 kDa-like	U1 small nuclear ribonucleoprotein of 70kDa MW N terminal	U1 small nuclear ribonucleoprotein 70 kDa OS=Xenopus tropicalis OX=8364 GN=snrnp70 PE=2 SV=1	U1 small nuclear ribonucleoprotein 70 kDa OS=Hucho hucho OX=62062 PE=4 SV=1	A	RNA processing and modification	U1 small nuclear ribonucleoprotein 70 kDa-like [Oncorhynchus mykiss]
evm.TU.Chr9.759	Molecular Function: DNA-binding transcription factor activity (GO:0003700);	K09445|2.3e-117|salp:111956325|K09445 interferon regulatory factor 4 | (RefSeq) interferon regulatory factor 4 isoform X1	Interferon-regulatory factor 3	Dual specificity protein phosphatase 22-B OS=Danio rerio OX=7955 GN=dusp22b PE=2 SV=2	Interferon regulatory factor 4a OS=Hucho hucho OX=62062 PE=4 SV=1	S	Function unknown	interferon regulatory factor 4 isoform X1 [Salvelinus alpinus]
evm.TU.Chr40.876	Biological Process: embryonic axis specification (GO:0000578);; Biological Process: regionalization (GO:0003002);; Biological Process: system process (GO:0003008);; Molecular Function: molecular_function (GO:0003674);; Molecular Function: binding (GO:0005488);; Molecular Function: protein binding (GO:0005515);; Cellular Component: cellular_component (GO:0005575);; Cellular Component: intracellula…	K22533|9.5e-266|sasa:106587824|K22533 protein Lines | (RefSeq) protein Lines homolog	Lines N-terminus	--	Lines homolog 1 OS=Hucho hucho OX=62062 PE=4 SV=1	S	Function unknown	PREDICTED: protein Lines homolog [Salmo salar]
evm.TU.Chr9.1397	--	--	Ribosomal protein S19	--	--	--	--	--
evm.TU.Chr40.1057	Molecular Function: carbohydrate binding (GO:0030246);	K17519|1.4e-108|sasa:106587171|K17519 C-type lectin domain family 3 member A | (RefSeq) tetranectin-like protein	Lectin C-type domain	C-type lectin domain family 3 member A homolog OS=Xenopus laevis OX=8355 GN=clec3a PE=2 SV=1	C-type lectin domain-containing protein OS=Hucho hucho OX=62062 PE=4 SV=1	--	--	tetranectin-like protein isoform X2 [Oncorhynchus kisutch]
evm.TU.Chr18.1138	Cellular Component: ubiquitin ligase complex (GO:0000151);; Molecular Function: protein binding (GO:0005515);; Cellular Component: cellular_component (GO:0005575);; Cellular Component: intracellular (GO:0005622);; Cellular Component: obsolete cell (GO:0005623);; Biological Process: proteolysis (GO:0006508);; Biological Process: ubiquitin-dependent protein catabolic process (GO:0006511);; Biologic…	K10317|0.0e+00|sasa:106565130|K10317 F-box protein 42 | (RefSeq) F-box only protein 42-like	Galactose oxidase, central domain	--	F-box protein 42 OS=Hucho hucho OX=62062 PE=4 SV=1	S	Function unknown	F-box only protein 42-like [Salmo trutta]
evm.TU.Chr36.666	Molecular Function: lipid binding (GO:0008289);; Molecular Function: thiolester hydrolase activity (GO:0016790);	K01067|5.3e-182|otw:112220242|K01067 acetyl-CoA hydrolase [EC:3.1.2.1] | (RefSeq) acot12; acyl-coenzyme A thioesterase 12	START domain	--	Uncharacterized protein OS=Hucho hucho OX=62062 PE=4 SV=1	I	Lipid transport and metabolism	acetyl-coenzyme A thioesterase-like isoform X2 [Salmo trutta]
evm.TU.Chr13.651	Molecular Function: molecular_function (GO:0003674);; Molecular Function: catalytic activity (GO:0003824);; Molecular Function: aminoacylase activity (GO:0004046);; Molecular Function: binding (GO:0005488);; Molecular Function: protein binding (GO:0005515);; Cellular Component: cellular_component (GO:0005575);; Cellular Component: intracellular (GO:0005622);; Cellular Component: obsolete cell (GO…	K01437|9.1e-159|salp:111950880|K01437 aspartoacylase [EC:3.5.1.15] | (RefSeq) aspa; aspartoacylase	Succinylglutamate desuccinylase / Aspartoacylase family	Aspartoacylase OS=Danio rerio OX=7955 GN=aspa PE=2 SV=1	aspartoacylase isoform X6 OS=Salmo salar OX=8030 GN=aspa PE=4 SV=1	E	Amino acid transport and metabolism	uncharacterized protein LOC111950632 isoform X1 [Salvelinus alpinus]
evm.TU.Chr36.434	Cellular Component: integral component of membrane (GO:0016021);	K22904|6.6e-59|oro:101376461|K22904 presqualene diphosphate phosphatase [EC:3.1.3.-] | (RefSeq) PPAPDC2; presqualene diphosphate phosphatase	PAP2 superfamily	Inactive phospholipid phosphatase 7 OS=Danio rerio OX=7955 GN=plpp7 PE=2 SV=1	Phospholipid phosphatase 7 (inactive) OS=Hucho hucho OX=62062 GN=PLPP7 PE=4 SV=1	S	Function unknown	PREDICTED: probable lipid phosphate phosphatase PPAPDC3 [Salmo salar]
evm.TU.Chr11.1062	Biological Process: cell morphogenesis (GO:0000902);; Biological Process: cell morphogenesis involved in differentiation (GO:0000904);; Molecular Function: molecular_function (GO:0003674);; Molecular Function: binding (GO:0005488);; Cellular Component: cellular_component (GO:0005575);; Cellular Component: extracellular region (GO:0005576);; Cellular Component: obsolete cell (GO:0005623);; Cellula…	K23001|1.1e-115|sasa:106560502|K23001 torsin-1A-interacting protein | (RefSeq) torsin-1A-interacting protein 2-like	Lamina-associated polypeptide 1C (LAP1C)	Olfactomedin-like protein 2A OS=Xenopus tropicalis OX=8364 GN=olfml2a PE=2 SV=1	Olfactomedin-like domain-containing protein OS=Hucho hucho OX=62062 PE=4 SV=1	W	Extracellular structures	olfactomedin-like protein 2B [Oncorhynchus nerka]
evm.TU.Chr1.131	Molecular Function: molecular_function (GO:0003674);; Molecular Function: GTPase activator activity (GO:0005096);; Molecular Function: binding (GO:0005488);; Molecular Function: protein binding (GO:0005515);; Biological Process: regulation of small GTPase mediated signal transduction (GO:0051056);	K17702|0.0e+00|ecb:100060169|K17702 signal-induced proliferation-associated 1 like protein 2 | (RefSeq) SIPA1L2; signal-induced proliferation-associated 1-like protein 2 isoform X1	Rap/ran-GAP	GTPase-activating Rap/Ran-GAP domain-like protein 3 OS=Danio rerio OX=7955 GN=garnl3 PE=3 SV=1	Uncharacterized protein OS=Salmo trutta OX=8032 GN=SIPA1L2 PE=4 SV=1	T	Signal transduction mechanisms	signal-induced proliferation-associated 1-like protein 2 [Salmo trutta]
evm.TU.Chr1.811	--	K06476|8.1e-25|fpg:101913845|K06476 integrin alpha 2B | (RefSeq) ITGA2B; integrin subunit alpha 2b	Uncharacterised protein family UPF0560	Protein FAM171A2 OS=Xenopus laevis OX=8355 GN=fam171a2 PE=2 SV=1	Uncharacterized protein OS=Salmo trutta OX=8032 GN=LOC115161656 PE=3 SV=1	S	Function unknown	protein FAM171A2 [Oncorhynchus kisutch]
evm.TU.Chr6.735	Molecular Function: transcription coactivator activity (GO:0003713);; Molecular Function: beta-catenin binding (GO:0008013);; Biological Process: canonical Wnt signaling pathway (GO:0060070);	K22649|3.7e-40|otw:112225437|K22649 B-cell CLL/lymphoma 9 protein | (RefSeq) B-cell CLL/lymphoma 9 protein-like isoform X1	--	--	B-cell CLL/lymphoma 9 protein-like OS=Salmo salar OX=8030 GN=LOC106582113 PE=3 SV=1	S	Function unknown	B-cell CLL/lymphoma 9 protein-like isoform X1 [Oncorhynchus tshawytscha]
evm.TU.Chr38.408	--	--	--	--	Uncharacterized protein OS=Coregonus sp. 'balchen' OX=861768 GN=CSTEINMANNI_LOCUS3226394 PE=4 SV=1	--	--	unnamed protein product [Coregonus sp. 'balchen']
evm.TU.Chr30.627	--	--	--	--	Uncharacterized protein OS=Salmo trutta OX=8032 GN=LOC115180515 PE=4 SV=1	--	--	PREDICTED: uncharacterized protein LOC106576028 [Salmo salar]
evm.TU.Chr15.463	Biological Process: regulation of transcription, DNA-templated (GO:0006355);; Cellular Component: RSF complex (GO:0031213);; Molecular Function: metal ion binding (GO:0046872);	K11657|0.0e+00|salp:111949818|K11657 remodeling and spacing factor 1 | (RefSeq) remodeling and spacing factor 1	WSTF, HB1, Itc1p, MBD9 motif 1	--	Remodeling and spacing factor 1 OS=Hucho hucho OX=62062 GN=RSF1 PE=4 SV=1	S	Function unknown	remodeling and spacing factor 1 [Salvelinus alpinus]
evm.TU.Chr17.489	Biological Process: mitochondrial respiratory chain complex I assembly (GO:0032981);	K18161|2.1e-92|salp:111954031|K18161 NADH dehydrogenase [ubiquinone] 1 alpha subcomplex assembly factor 4 | (RefSeq) NADH dehydrogenase [ubiquinone] 1 alpha subcomplex assembly factor 4	Uncharacterised protein family (UPF0240)	--	NADH dehydrogenase [ubiquinone] 1 alpha subcomplex assembly factor 4 OS=Hucho hucho OX=62062 PE=3 SV=1	S	Function unknown	NADH dehydrogenase [ubiquinone] 1 alpha subcomplex assembly factor 4 [Salvelinus alpinus]
evm.TU.Chr33.1584	--	--	Zein seed storage protein	--	--	--	--	--
evm.TU.Chr18.628	Molecular Function: zinc ion binding (GO:0008270);	K04511|0.0e+00|salp:111968365|K04511 prickle | (RefSeq) prickle-like protein 2	PET Domain	Prickle-like protein 1-B OS=Xenopus laevis OX=8355 GN=prickle1-b PE=2 SV=2	Prickle homolog 2b OS=Hucho hucho OX=62062 PE=3 SV=1	--	--	prickle-like protein 2 [Salvelinus alpinus]
evm.TU.Chr5.691	Cellular Component: lytic vacuole (GO:0000323);; Biological Process: ossification (GO:0001503);; Biological Process: retinoid metabolic process (GO:0001523);; Biological Process: blood vessel development (GO:0001568);; Biological Process: urogenital system development (GO:0001655);; Biological Process: metanephros development (GO:0001656);; Biological Process: ureteric bud development (GO:0001657…	K08109|1.5e-126|otw:112257026|K08109 glypican 3 | (RefSeq) gpc3; glypican-3	Glypican	Glypican-3 OS=Danio rerio OX=7955 GN=gpc3 PE=1 SV=1	Glypican-3 OS=Salmo trutta OX=8032 PE=3 SV=1	T	Signal transduction mechanisms	glypican-3 [Oncorhynchus tshawytscha]
evm.TU.Chr6.779	Molecular Function: DNA-binding transcription factor activity (GO:0003700);; Cellular Component: nucleus (GO:0005634);; Cellular Component: host cell nucleus (GO:0042025);; Molecular Function: sequence-specific DNA binding (GO:0043565);	K09441|1.8e-249|salp:111959570|K09441 GA-binding protein transcription factor, alpha | (RefSeq) gabpa; GA-binding protein alpha chain	Ets-domain	Retroviral integration site protein Fli-1 homolog OS=Xenopus laevis OX=8355 GN=fli1 PE=2 SV=1	GA binding protein transcription factor subunit alpha OS=Hucho hucho OX=62062 PE=3 SV=1	K	Transcription	GA-binding protein alpha chain-like [Salmo trutta]
evm.TU.Chr6.781	Molecular Function: cystathionine beta-synthase activity (GO:0004122);; Cellular Component: cytoplasm (GO:0005737);; Biological Process: cysteine biosynthetic process from serine (GO:0006535);; Biological Process: cysteine biosynthetic process via cystathionine (GO:0019343);	K01697|0.0e+00|salp:111959713|K01697 cystathionine beta-synthase [EC:4.2.1.22] | (RefSeq) cystathionine beta-synthase-like	Pyridoxal-phosphate dependent enzyme	--	Cystathionine beta-synthase OS=Hucho hucho OX=62062 PE=3 SV=1	E	Amino acid transport and metabolism	cystathionine beta-synthase-like isoform X2 [Oncorhynchus tshawytscha]
evm.TU.Chr30.406	Cellular Component: cellular_component (GO:0005575);; Cellular Component: intracellular (GO:0005622);; Cellular Component: obsolete cell (GO:0005623);; Cellular Component: cytoplasm (GO:0005737);; Cellular Component: obsolete intracellular part (GO:0044424);; Cellular Component: obsolete cell part (GO:0044464);	--	--	--	Uncharacterized protein (Fragment) OS=Coregonus sp. 'balchen' OX=861768 GN=CSTEINMANNI_LOCUS3956598 PE=4 SV=1	S	Function unknown	unnamed protein product, partial [Coregonus sp. 'balchen']
evm.TU.Chr24.421	--	--	--	--	CD209 antigen-like protein OS=Labeo rohita OX=84645 GN=ROHU_035160 PE=4 SV=1	S	Function unknown	uncharacterized protein LOC112215832 isoform X2 [Oncorhynchus tshawytscha]
evm.TU.Chr5.592	Molecular Function: G-quadruplex RNA binding (GO:0002151);; Molecular Function: molecular_function (GO:0003674);; Molecular Function: nucleic acid binding (GO:0003676);; Molecular Function: RNA binding (GO:0003723);; Molecular Function: binding (GO:0005488);; Cellular Component: cellular_component (GO:0005575);; Cellular Component: intracellular (GO:0005622);; Cellular Component: obsolete cell (G…	K15194|0.0e+00|sasa:106611959|K15194 AF4/FMR2 family member 2 | (RefSeq) AF4/FMR2 family member 2-like	AF-4 proto-oncoprotein N-terminal region	--	AF4/FMR2 family member 2-like OS=Salmo salar OX=8030 GN=LOC106611959 PE=3 SV=1	S	Function unknown	PREDICTED: AF4/FMR2 family member 2-like [Salmo salar]
evm.TU.Chr13.735	Molecular Function: molecular_function (GO:0003674);; Molecular Function: binding (GO:0005488);; Molecular Function: protein binding (GO:0005515);; Cellular Component: cellular_component (GO:0005575);; Cellular Component: protein-containing complex (GO:0032991);; Molecular Function: protein kinase A binding (GO:0051018);	K23483|4.8e-14|cmk:103189278|K23483 gamma-crystallin | (RefSeq) gamma-crystallin B-like	Beta/Gamma crystallin	--	Uncharacterized protein OS=Hucho hucho OX=62062 PE=3 SV=1	S	Function unknown	uncharacterized protein LOC111950499 [Salvelinus alpinus]
evm.TU.Chr12.1166	--	--	Domain of unknown function (DUF2703)	--	--	--	--	--
evm.TU.Chr2.220	Molecular Function: protein dimerization activity (GO:0046983);	--	--	--	General transcription factor II-I repeat domain-containing protein 2B OS=Anabarilius grahami OX=495550 GN=DPX16_13091 PE=4 SV=1	--	--	General transcription factor II-I repeat domain-containing protein 2B [Anabarilius grahami]
evm.TU.Chr40.1807	Molecular Function: molecular_function (GO:0003674);; Molecular Function: nucleic acid binding (GO:0003676);; Molecular Function: RNA helicase activity (GO:0003724);; Molecular Function: catalytic activity (GO:0003824);; Molecular Function: RNA helicase activity (GO:0004004);; Molecular Function: helicase activity (GO:0004386);; Molecular Function: ATP binding (GO:0005524);; Cellular Component: c…	K14807|4.6e-109|otw:112262954|K14807 ATP-dependent RNA helicase DDX51/DBP6 [EC:3.6.4.13] | (RefSeq) ddx51; ATP-dependent RNA helicase DDX51	DEAD/DEAH box helicase	ATP-dependent RNA helicase DDX51 OS=Danio rerio OX=7955 GN=ddx51 PE=2 SV=1	Uncharacterized protein OS=Salmo trutta OX=8032 GN=ddx51 PE=3 SV=1	A	RNA processing and modification	ATP-dependent RNA helicase DDX51 [Salmo trutta]
evm.TU.Chr40.1823	Molecular Function: ATP binding (GO:0005524);; Biological Process: neurotransmitter secretion (GO:0007269);; Cellular Component: synaptic vesicle (GO:0008021);	K19941|6.3e-253|sasa:106585546|K19941 synapsin | (RefSeq) synapsin-1-like	Synapsin, ATP binding domain	--	Synapsin I OS=Salmo salar OX=8030 GN=LOC106585546 PE=3 SV=1	--	--	PREDICTED: synapsin-1-like isoform X2 [Salmo salar]
evm.TU.Chr35.636	Molecular Function: metalloendopeptidase inhibitor activity (GO:0008191);; Biological Process: negative regulation of metalloendopeptidase activity (GO:1904684);	K17461|0.0e+00|shr:100926369|K17461 reversion-inducing-cysteine-rich protein with kazal motifs | (RefSeq) RECK; reversion-inducing cysteine-rich protein with Kazal motifs	Kazal-type serine protease inhibitor domain	Reversion-inducing cysteine-rich protein with Kazal motifs OS=Danio rerio OX=7955 GN=reck PE=1 SV=3	Uncharacterized protein OS=Hucho hucho OX=62062 PE=4 SV=1	S	Function unknown	reversion-inducing cysteine-rich protein with Kazal motifs-like [Salmo trutta]
evm.TU.Chr7.808	Molecular Function: zinc ion binding (GO:0008270);; Molecular Function: DNA-methyltransferase activity (GO:0009008);; Biological Process: regulation of gene expression (GO:0010468);; Molecular Function: hydrolase activity, acting on carbon-nitrogen (but not peptide) bonds (GO:0016810);	K17398|0.0e+00|salp:112068054|K17398 DNA (cytosine-5)-methyltransferase 3A [EC:2.1.1.37] | (RefSeq) dnmt3a; DNA (cytosine-5)-methyltransferase 3A isoform X1	Cysteine rich ADD domain in DNMT3	DNA (cytosine-5)-methyltransferase 3A OS=Gallus gallus OX=9031 GN=DNMT3A PE=2 SV=1	DNA (cytosine-5-)-methyltransferase OS=Acipenser ruthenus OX=7906 GN=EOD39_6015 PE=4 SV=1	S	Function unknown	DNA (cytosine-5)-methyltransferase 3A-like [Fundulus heteroclitus]
evm.TU.Chr8.846	Molecular Function: metalloendopeptidase activity (GO:0004222);	K07762|0.0e+00|otw:112231007|K07762 pappalysin-1 [EC:3.4.24.79] | (RefSeq) pappalysin-1-like	Concanavalin A-like lectin/glucanases superfamily	--	pappalysin-1-like isoform X2 OS=Salmo salar OX=8030 GN=LOC106563270 PE=3 SV=1	W	Extracellular structures	pappalysin-1-like [Oncorhynchus tshawytscha]
evm.TU.Chr35.638	Molecular Function: protein serine/threonine kinase activity (GO:0004674);; Molecular Function: ATP binding (GO:0005524);	K08804|2.6e-221|otw:112227840|K08804 serine/threonine kinase 17 [EC:2.7.11.1] | (RefSeq) serine/threonine-protein kinase 17A-like	Protein kinase domain	Vesicular, overexpressed in cancer, prosurvival protein 1 OS=Xenopus tropicalis OX=8364 GN=vopp1 PE=2 SV=1	Serine/threonine kinase 17a OS=Hucho hucho OX=62062 PE=3 SV=1	T	Signal transduction mechanisms	serine/threonine-protein kinase 17A-like [Oncorhynchus tshawytscha]
evm.TU.Chr11.974	--	--	S-100/ICaBP type calcium binding domain	--	--	--	--	--
evm.TU.Chr10.1423	Molecular Function: serine-type endopeptidase activity (GO:0004252);; Cellular Component: integral component of membrane (GO:0016021);	K08670|0.0e+00|salp:111958965|K08670 suppressor of tumorigenicity protein 14 [EC:3.4.21.109] | (RefSeq) suppressor of tumorigenicity 14 protein homolog	Trypsin	Ovochymase-2 OS=Bufo japonicus OX=8387 GN=OVCH2 PE=1 SV=1	Zmp:0000001114 OS=Hucho hucho OX=62062 PE=4 SV=1	E	Amino acid transport and metabolism	suppressor of tumorigenicity 14 protein homolog [Oncorhynchus nerka]
evm.TU.Chr34.675	--	K15504|1.4e-302|sasa:106583345|K15504 serine/threonine-protein phosphatase 6 regulatory ankyrin repeat subunit C | (RefSeq) serine/threonine-protein phosphatase 6 regulatory ankyrin repeat subunit C-like	Ankyrin repeats (3 copies)	Serine/threonine-protein phosphatase 6 regulatory ankyrin repeat subunit C OS=Gallus gallus OX=9031 GN=ANKRD52 PE=2 SV=1	Ankyrin repeat domain 52 OS=Hucho hucho OX=62062 GN=ANKRD52 PE=4 SV=1	S	Function unknown	PREDICTED: serine/threonine-protein phosphatase 6 regulatory ankyrin repeat subunit C-like isoform X1 [Salmo salar]
evm.TU.Chr38.720	Cellular Component: mitochondrion (GO:0005739);; Biological Process: ubiquinone biosynthetic process (GO:0006744);	K08869|0.0e+00|salp:112068138|K08869 aarF domain-containing kinase | (RefSeq) atypical kinase COQ8A, mitochondrial-like isoform X1	ABC1 family	Atypical kinase COQ8A, mitochondrial OS=Danio rerio OX=7955 GN=coq8a PE=2 SV=2	Atypical kinase COQ8A, mitochondrial OS=Hucho hucho OX=62062 PE=3 SV=1	S	Function unknown	atypical kinase COQ8A, mitochondrial-like isoform X1 [Salvelinus alpinus]
evm.TU.Chr6.738	Cellular Component: connexin complex (GO:0005922);; Biological Process: cell communication (GO:0007154);; Cellular Component: integral component of membrane (GO:0016021);	K07614|1.7e-28|sasa:106582114|K07614 gap junction alpha-5 protein | (RefSeq) gap junction alpha-5 protein-like	Connexin 40 C-terminal domain	--	Gap junction protein OS=Hucho hucho OX=62062 GN=GJA5 PE=3 SV=1	S	Function unknown	gap junction alpha-5 protein-like [Salmo trutta]
evm.TU.Chr29.629	--	K23483|1.4e-32|xtr:101734715|K23483 gamma-crystallin | (RefSeq) crygdl.16; gamma-crystallin-1 isoform X1	Beta/Gamma crystallin	Beta-crystallin B2 OS=Lithobates catesbeianus OX=8400 PE=2 SV=3	absent in melanoma 1 protein-like isoform X3 OS=Salmo salar OX=8030 GN=LOC106572557 PE=3 SV=1	S	Function unknown	PREDICTED: absent in melanoma 1 protein-like isoform X3 [Salmo salar]
evm.TU.Chr10.3020	Molecular Function: serine-type endopeptidase activity (GO:0004252);	K01312|6.6e-33|salp:111958962|K01312 trypsin [EC:3.4.21.4] | (RefSeq) trypsin-3	Trypsin	Trypsin-3 (Fragment) OS=Salmo salar OX=8030 PE=1 SV=1	Peptidase S1 domain-containing protein OS=Oncorhynchus mykiss OX=8022 GN=GSONMT00030540001 PE=4 SV=1	E	Amino acid transport and metabolism	trypsin-3 [Salmo trutta]
evm.TU.Chr9.1395	--	--	Cell-cell adhesion domain	--	--	--	--	--
evm.TU.Chr13.738	Molecular Function: RNA binding (GO:0003723);; Molecular Function: methyltransferase activity (GO:0008168);; Biological Process: methylation (GO:0032259);	K15264|4.6e-07|els:105023984|K15264 25S rRNA (cytosine2278-C5)-methyltransferase [EC:2.1.1.311] | (RefSeq) nsun5; probable 28S rRNA (cytosine-C(5))-methyltransferase isoform X1	--	--	NOP2/Sun RNA methyltransferase 5 OS=Hucho hucho OX=62062 PE=3 SV=1	--	--	unnamed protein product [Coregonus sp. 'balchen']
evm.TU.Chr32.1	Molecular Function: transferase activity, transferring acyl groups other than amino-acyl groups (GO:0016747);	K14457|1.0e-163|salp:112072501|K14457 2-acylglycerol O-acyltransferase 2 [EC:2.3.1.22] | (RefSeq) 2-acylglycerol O-acyltransferase 2-A-like	Diacylglycerol acyltransferase	2-acylglycerol O-acyltransferase 1 OS=Xenopus laevis OX=8355 GN=mogat1 PE=2 SV=1	Acyltransferase OS=Salmo trutta OX=8032 GN=LOC115198001 PE=3 SV=1	I	Lipid transport and metabolism	2-acylglycerol O-acyltransferase 2-A-like [Salvelinus alpinus]
evm.TU.Chr38.409	--	--	L27 domain	--	--	--	--	--
evm.TU.Chr2.689	Cellular Component: integral component of membrane (GO:0016021);; Biological Process: transmembrane transport (GO:0055085);; Biological Process: cilium assembly (GO:0060271);	K14428|0.0e+00|otw:112238956|K14428 solute carrier family 12 (potassium/chloride transporters), member 8 | (RefSeq) slc12a8; solute carrier family 12 member 8 isoform X1	Amino acid permease	Solute carrier family 12 member 8 OS=Xenopus laevis OX=8355 GN=slc12a8 PE=2 SV=1	Solute carrier family 12 member 8 OS=Hucho hucho OX=62062 PE=3 SV=1	P	Inorganic ion transport and metabolism	solute carrier family 12 member 8 isoform X1 [Oncorhynchus tshawytscha]
evm.TU.Chr34.682	Molecular Function: aminopeptidase activity (GO:0004177);; Cellular Component: extracellular space (GO:0005615);; Molecular Function: metallopeptidase activity (GO:0008237);; Molecular Function: zinc ion binding (GO:0008270);; Cellular Component: integral component of membrane (GO:0016021);; Molecular Function: oxidoreductase activity (GO:0016491);	K00326|3.1e-168|salp:111970228|K00326 cytochrome-b5 reductase [EC:1.6.2.2] | (RefSeq) NADH-cytochrome b5 reductase 3 isoform X1	Oxidoreductase NAD-binding domain	NADH-cytochrome b5 reductase 2 OS=Xenopus laevis OX=8355 GN=cyb5r2 PE=2 SV=1	Cytochrome-b5 reductase (Fragment) OS=Danionella translucida OX=623744 GN=DNTS_002510 PE=3 SV=1	C	Energy production and conversion	hypothetical protein DNTS_002510, partial [Danionella translucida]
evm.TU.Chr34.736	Cellular Component: nucleus (GO:0005634);; Biological Process: regulation of transcription, DNA-templated (GO:0006355);; Molecular Function: sequence-specific DNA binding (GO:0043565);	K09298|8.3e-177|otw:112255498|K09298 homeobox protein HoxA/C/D13 | (RefSeq) homeobox protein Hox-C13a-like	Hox protein A13 N terminal	Homeobox protein Hox-C13a OS=Takifugu rubripes OX=31033 GN=hoxc13a PE=3 SV=1	Homeobox domain-containing protein OS=Hucho hucho OX=62062 PE=3 SV=1	K	Transcription	homeobox protein Hox-C13a-like [Oncorhynchus tshawytscha]
evm.TU.Chr38.664	Cellular Component: cellular_component (GO:0005575);; Cellular Component: intracellular (GO:0005622);; Cellular Component: obsolete cell (GO:0005623);; Cellular Component: nucleus (GO:0005634);; Cellular Component: nucleoplasm (GO:0005654);; Cellular Component: cytoplasm (GO:0005737);; Cellular Component: cytosol (GO:0005829);; Cellular Component: membrane-enclosed lumen (GO:0031974);; Cellular C…	K22382|2.1e-72|otw:112217667|K22382 WD repeat-containing protein 26 | (RefSeq) WD repeat-containing protein 26-like isoform X1	LisH-like dimerisation domain	WD repeat-containing protein 26 OS=Danio rerio OX=7955 GN=wdr26 PE=1 SV=1	Uncharacterized protein OS=Hucho hucho OX=62062 PE=4 SV=1	S	Function unknown	WD repeat-containing protein 26 isoform X1 [Oncorhynchus kisutch]
evm.TU.Chr6.740	Biological Process: eye development (GO:0001654);; Biological Process: lens development in camera-type eye (GO:0002088);; Biological Process: system process (GO:0003008);; Molecular Function: molecular_function (GO:0003674);; Molecular Function: transporter activity (GO:0005215);; Cellular Component: cellular_component (GO:0005575);; Cellular Component: obsolete cell (GO:0005623);; Cellular Compo…	K07617|4.0e-206|sasa:106582042|K07617 gap junction alpha-8 protein | (RefSeq) gap junction alpha-8 protein-like	Connexin	Gap junction alpha-8 protein OS=Gallus gallus OX=9031 GN=GJA8 PE=1 SV=2	Uncharacterized protein OS=Coregonus sp. 'balchen' OX=861768 GN=CSTEINMANNI_LOCUS3957958 PE=4 SV=1	S	Function unknown	unnamed protein product [Coregonus sp. 'balchen']
evm.TU.Chr6.746	Molecular Function: protein serine/threonine kinase activity (GO:0004674);; Molecular Function: ATP binding (GO:0005524);	K03083|8.4e-203|pret:103459583|K03083 glycogen synthase kinase 3 beta [EC:2.7.11.26] | (RefSeq) gsk3b; glycogen synthase kinase-3 beta isoform X1	Protein kinase domain	Glycogen synthase kinase-3 beta OS=Xenopus laevis OX=8355 GN=gsk3b PE=1 SV=1	Glycogen synthase kinase-3 beta OS=Hucho hucho OX=62062 PE=3 SV=1	T	Signal transduction mechanisms	glycogen synthase kinase-3 beta-like isoform X1 [Oncorhynchus nerka]
evm.TU.Chr28.610	Molecular Function: nucleic acid binding (GO:0003676);; Molecular Function: helicase activity (GO:0004386);; Molecular Function: ATP binding (GO:0005524);; Biological Process: positive regulation of mRNA splicing, via spliceosome (GO:0048026);	K14780|0.0e+00|sasa:106580437|K14780 ATP-dependent RNA helicase DHX37/DHR1 [EC:3.6.4.13] | (RefSeq) dhx37; DEAH-box helicase 37	Helicase associated domain (HA2)	ATP-dependent RNA helicase dhx29 OS=Xenopus laevis OX=8355 GN=dhx29 PE=2 SV=1	RNA helicase OS=Hucho hucho OX=62062 PE=4 SV=1	A	RNA processing and modification	PREDICTED: probable ATP-dependent RNA helicase DHX37 isoform X1 [Salmo salar]
evm.TU.Chr23.471	Molecular Function: molecular_function (GO:0003674);; Molecular Function: binding (GO:0005488);; Molecular Function: protein binding (GO:0005515);; Cellular Component: cellular_component (GO:0005575);; Cellular Component: extracellular region (GO:0005576);; Cellular Component: intracellular (GO:0005622);; Cellular Component: obsolete cell (GO:0005623);; Cellular Component: cytoplasm (GO:0005737);…	K17304|6.1e-225|sasa:106572600|K17304 melanocyte protein PMEL | (RefSeq) melanocyte protein PMEL-like	PKD domain	Melanocyte protein PMEL OS=Gallus gallus OX=9031 GN=PMEL PE=1 SV=3	uncharacterized protein LOC106572597 isoform X2 OS=Salmo salar OX=8030 GN=LOC106572597 PE=4 SV=1	S	Function unknown	uncharacterized protein LOC115165560 [Salmo trutta]
evm.TU.Chr22.646	Molecular Function: 4-alpha-glucanotransferase activity (GO:0004134);; Molecular Function: amylo-alpha-1,6-glucosidase activity (GO:0004135);; Biological Process: glycogen biosynthetic process (GO:0005978);; Biological Process: glycogen catabolic process (GO:0005980);	K01196|0.0e+00|salp:111978993|K01196 glycogen debranching enzyme [EC:2.4.1.25 3.2.1.33] | (RefSeq) glycogen debranching enzyme isoform X1	Glycogen debranching enzyme, glucanotransferase domain	--	4-alpha-glucanotransferase OS=Hucho hucho OX=62062 PE=4 SV=1	G	Carbohydrate transport and metabolism	glycogen debranching enzyme-like isoform X1 [Salmo trutta]
evm.TU.Chr38.671	--	--	Cdc42 effector	--	CRIB domain-containing protein OS=Salmo trutta OX=8032 GN=LOC115191796 PE=3 SV=1	S	Function unknown	cdc42 effector protein 3-like [Oncorhynchus mykiss]
evm.TU.Chr1.277	--	--	--	--	Uncharacterized protein (Fragment) OS=Coregonus sp. 'balchen' OX=861768 GN=CSTEINMANNI_LOCUS1150596 PE=4 SV=1	--	--	unnamed protein product, partial [Coregonus sp. 'balchen']
evm.TU.Chr13.634	Biological Process: morphogenesis of an epithelium (GO:0002009);; Biological Process: instar larval or pupal development (GO:0002165);; Cellular Component: cellular_component (GO:0005575);; Cellular Component: intracellular (GO:0005622);; Cellular Component: obsolete cell (GO:0005623);; Cellular Component: nucleus (GO:0005634);; Biological Process: multicellular organism development (GO:0007275);…	K23214|7.1e-32|sasa:106603524|K23214 autism susceptibility gene 2 protein | (RefSeq) autism susceptibility gene 2 protein-like	--	--	autism susceptibility gene 2 protein-like isoform X2 OS=Salmo salar OX=8030 GN=LOC106603524 PE=4 SV=1	S	Function unknown	autism susceptibility gene 2 protein-like isoform X2 [Salmo trutta]
evm.TU.Chr1.352	--	K19728|0.0e+00|sasa:100194820|K19728 protein unc-13 D | (RefSeq) un13d; unc-13 homolog D	C2 domain	Protein kinase C beta type OS=Xenopus tropicalis OX=8364 GN=prkcb PE=2 SV=1	Unc-13 homolog D OS=Hucho hucho OX=62062 GN=UNC13D PE=4 SV=1	--	--	protein unc-13 homolog D-like [Oncorhynchus mykiss]
evm.TU.Chr14.661	Biological Process: microtubule cytoskeleton organization (GO:0000226);; Biological Process: microtubule bundle formation (GO:0001578);; Biological Process: epithelial cell development (GO:0002064);; Biological Process: cilium movement (GO:0003341);; Cellular Component: cellular_component (GO:0005575);; Cellular Component: intracellular (GO:0005622);; Cellular Component: obsolete cell (GO:0005623…	K17570|0.0e+00|sasa:106573752|K17570 hydrocephalus-inducing protein | (RefSeq) hydin; HYDIN, axonemal central pair apparatus protein	Abnormal spindle-like microcephaly-assoc'd, ASPM-SPD-2-Hydin	--	hydrocephalus-inducing protein homolog isoform X2 OS=Salmo salar OX=8030 GN=hydin PE=4 SV=1	S	Function unknown	hydrocephalus-inducing protein homolog isoform X2 [Salmo trutta]
evm.TU.Chr2.222	Cellular Component: integral component of membrane (GO:0016021);	K05131|2.1e-171|otw:112243175|K05131 interferon receptor 2 | (RefSeq) uncharacterized protein LOC112243175	Interferon-alpha/beta receptor, fibronectin type III	--	Uncharacterized protein OS=Hucho hucho OX=62062 PE=4 SV=1	S	Function unknown	interleukin-10 receptor subunit beta-like [Salmo trutta]
evm.TU.Chr17.491	Biological Process: response to acid chemical (GO:0001101);; Molecular Function: molecular_function (GO:0003674);; Molecular Function: catalytic activity (GO:0003824);; Cellular Component: cellular_component (GO:0005575);; Cellular Component: intracellular (GO:0005622);; Cellular Component: obsolete cell (GO:0005623);; Cellular Component: cytoplasm (GO:0005737);; Cellular Component: endoplasmic r…	K22755|0.0e+00|otw:112250049|K22755 E3 UFM1-protein ligase 1 [EC:2.3.2.-] | (RefSeq) E3 UFM1-protein ligase 1-like	E3 UFM1-protein ligase 1	E3 UFM1-protein ligase 1 OS=Danio rerio OX=7955 GN=ufl1 PE=2 SV=1	E3 UFM1-protein ligase 1 OS=Hucho hucho OX=62062 PE=3 SV=1	S	Function unknown	E3 UFM1-protein ligase 1-like isoform X1 [Salmo trutta]
evm.TU.Chr6.649	Biological Process: response to acid chemical (GO:0001101);; Biological Process: temperature homeostasis (GO:0001659);; Biological Process: fever generation (GO:0001660);; Biological Process: regulation of cell-matrix adhesion (GO:0001952);; Biological Process: response to molecule of bacterial origin (GO:0002237);; Biological Process: acute inflammatory response (GO:0002526);; Biological Process…	K05104|7.3e-11|els:105016397|K05104 Eph receptor A3 [EC:2.7.10.1] | (RefSeq) epha3; ephrin type-A receptor 3 isoform X1	--	Ephrin type-A receptor 3 OS=Gallus gallus OX=9031 GN=EPHA3 PE=1 SV=1	Uncharacterized protein (Fragment) OS=Coregonus sp. 'balchen' OX=861768 GN=CSTEINMANNI_LOCUS3957914 PE=4 SV=1	T	Signal transduction mechanisms	unnamed protein product, partial [Coregonus sp. 'balchen']
evm.TU.Chr34.731	Molecular Function: DNA-binding transcription factor activity (GO:0003700);; Cellular Component: nucleus (GO:0005634);; Biological Process: multicellular organism development (GO:0007275);; Molecular Function: sequence-specific DNA binding (GO:0043565);	K09305|1.2e-90|salp:111970178|K09305 homeobox protein HoxA/B/C5 | (RefSeq) homeobox protein Hox-C5-like	--	Homeobox protein Hox-C5a OS=Danio rerio OX=7955 GN=hoxc5a PE=2 SV=2	Homeobox domain-containing protein OS=Hucho hucho OX=62062 PE=3 SV=1	K	Transcription	homeobox protein Hox-C5-like [Salvelinus alpinus]
evm.TU.Chr28.258	--	--	--	--	Uncharacterized protein OS=Collichthys lucidus OX=240159 GN=D9C73_010626 PE=4 SV=1	--	--	hypothetical protein D9C73_028481 [Collichthys lucidus]
evm.TU.Chr10.3023	Molecular Function: nucleic acid binding (GO:0003676);	K09228|1.9e-09|pvt:110091639|K09228 KRAB domain-containing zinc finger protein | (RefSeq) zinc finger protein 224-like	Zinc finger, C2H2 type	--	Uncharacterized protein OS=Hucho hucho OX=62062 PE=4 SV=1	S	Function unknown	zinc finger protein 91-like isoform X1 [Salmo trutta]
evm.TU.Chr22.561	Molecular Function: catalytic activity (GO:0003824);; Cellular Component: integral component of membrane (GO:0016021);	K01897|0.0e+00|otw:112227002|K01897 long-chain acyl-CoA synthetase [EC:6.2.1.3] | (RefSeq) long-chain-fatty-acid--CoA ligase 3-like	AMP-binding enzyme	Long-chain-fatty-acid--CoA ligase ACSBG2 OS=Xenopus laevis OX=8355 GN=acsbg2 PE=2 SV=1	Acyl-CoA synthetase long chain family member 3b OS=Hucho hucho OX=62062 PE=3 SV=1	I	Lipid transport and metabolism	long-chain-fatty-acid--CoA ligase 3-like [Oncorhynchus nerka]
evm.TU.Chr27.347	Molecular Function: DNA binding (GO:0003677);; Molecular Function: DNA-binding transcription factor activity (GO:0003700);; Cellular Component: nucleus (GO:0005634);; Cellular Component: transcription regulator complex (GO:0005667);; Cellular Component: cytoplasm (GO:0005737);; Biological Process: transforming growth factor beta receptor signaling pathway (GO:0007179);	K04501|1.1e-299|otw:112229740|K04501 mothers against decapentaplegic homolog 4 | (RefSeq) mothers against decapentaplegic homolog 4-like isoform X1	MH2 domain	Mothers against decapentaplegic homolog 3 OS=Gallus gallus OX=9031 GN=SMAD3 PE=2 SV=1	Mothers against decapentaplegic homolog OS=Salmo salar OX=8030 GN=LOC106588319 PE=3 SV=1	--	--	PREDICTED: mothers against decapentaplegic homolog 4-like isoform X3 [Salmo salar]
evm.TU.Chr24.675	Molecular Function: structural constituent of ribosome (GO:0003735);; Cellular Component: mitochondrion (GO:0005739);	K17404|1.4e-96|salp:111976827|K17404 small subunit ribosomal protein S25 | (RefSeq) mrps25; 28S ribosomal protein S25, mitochondrial	Mitochondrial ribosomal protein L51 / S25 / CI-B8 domain	--	Mitochondrial ribosomal protein S25 OS=Hucho hucho OX=62062 PE=3 SV=1	J	Translation, ribosomal structure and biogenesis	28S ribosomal protein S25, mitochondrial [Salvelinus alpinus]
evm.TU.Chr10.2947	Molecular Function: serine-type endopeptidase activity (GO:0004252);; Cellular Component: integral component of membrane (GO:0016021);	K08670|0.0e+00|otw:112226793|K08670 suppressor of tumorigenicity protein 14 [EC:3.4.21.109] | (RefSeq) suppressor of tumorigenicity 14 protein homolog isoform X1	CUB domain	Ovochymase-2 OS=Bufo japonicus OX=8387 GN=OVCH2 PE=1 SV=1	suppressor of tumorigenicity 14 protein homolog isoform X1 OS=Salmo salar OX=8030 GN=LOC106577854 PE=4 SV=1	E	Amino acid transport and metabolism	suppressor of tumorigenicity 14 protein homolog [Oncorhynchus kisutch]
evm.TU.Chr10.3018	Molecular Function: nucleic acid binding (GO:0003676);	K09228|6.2e-184|salp:111958948|K09228 KRAB domain-containing zinc finger protein | (RefSeq) zinc finger protein 90 homolog	C2H2-type zinc finger	--	uncharacterized protein LOC106578123 isoform X2 OS=Salmo salar OX=8030 GN=LOC106578123 PE=4 SV=1	S	Function unknown	zinc finger protein 54-like [Salmo trutta]
evm.TU.Chr24.673	Biological Process: regulation of neurotransmitter levels (GO:0001505);; Biological Process: response to hypoxia (GO:0001666);; Biological Process: histamine metabolic process (GO:0001692);; Biological Process: regulation of peptide secretion (GO:0002791);; Biological Process: positive regulation of peptide secretion (GO:0002793);; Molecular Function: molecular_function (GO:0003674);; Molecular F…	K05253|2.5e-90|salp:111976777|K05253 thyrotropin-releasing hormone | (RefSeq) pro-thyrotropin-releasing hormone-A	Thyrotropin-releasing hormone (TRH)	Pro-thyrotropin-releasing hormone-A OS=Oncorhynchus nerka OX=8023 GN=trha PE=2 SV=1	Uncharacterized protein OS=Coregonus sp. 'balchen' OX=861768 GN=CSTEINMANNI_LOCUS2772257 PE=4 SV=1	O	Posttranslational modification, protein turnover, chaperones	unnamed protein product [Coregonus sp. 'balchen']
evm.TU.Chr28.609	Biological Process: reproduction (GO:0000003);; Cellular Component: nuclear chromosome (GO:0000228);; Cellular Component: chromosome, centromeric region (GO:0000775);; Cellular Component: chromatin (GO:0000785);; Cellular Component: heterochromatin (GO:0000792);; Cellular Component: sex chromosome (GO:0000803);; Cellular Component: X chromosome (GO:0000805);; Biological Process: developmental pro…	K11425|0.0e+00|sasa:106580439|K11425 [histone H3]-lysine36 N-dimethyltransferase NSD3 [EC:2.1.1.357] | (RefSeq) histone-lysine N-methyltransferase NSD3-like	PWWP domain	Histone-lysine N-methyltransferase SUV39H1-A OS=Danio rerio OX=7955 GN=suv39h1a PE=2 SV=2	Uncharacterized protein OS=Salmo trutta OX=8032 GN=LOC115200307 PE=4 SV=1	K	Transcription	histone-lysine N-methyltransferase NSD3-like isoform X1 [Salmo trutta]
evm.TU.Chr10.396	Cellular Component: Golgi apparatus (GO:0005794);; Cellular Component: membrane (GO:0016020);; Biological Process: vesicle-mediated transport (GO:0016192);	K12471|0.0e+00|otw:112239089|K12471 epsin | (RefSeq) clathrin interactor 1-like	ENTH domain	--	clathrin interactor 1-like OS=Salmo salar OX=8030 GN=LOC106604281 PE=4 SV=1	F	Nucleotide transport and metabolism	clathrin interactor 1-like [Oncorhynchus tshawytscha]
evm.TU.Chr28.656	Molecular Function: ATP binding (GO:0005524);; Molecular Function: hydrolase activity (GO:0016787);	K13525|0.0e+00|otw:112248562|K13525 transitional endoplasmic reticulum ATPase | (RefSeq) transitional endoplasmic reticulum ATPase-like	ATPase family associated with various cellular activities (AAA)	Transitional endoplasmic reticulum ATPase OS=Danio rerio OX=7955 GN=vcp PE=1 SV=1	Transitional endoplasmic reticulum ATPase OS=Hucho hucho OX=62062 PE=3 SV=1	O	Posttranslational modification, protein turnover, chaperones	transitional endoplasmic reticulum ATPase isoform X2 [Oncorhynchus kisutch]
evm.TU.Chr34.452	Molecular Function: molecular_function (GO:0003674);; Molecular Function: catalytic activity (GO:0003824);; Cellular Component: cellular_component (GO:0005575);; Cellular Component: intracellular (GO:0005622);; Cellular Component: obsolete cell (GO:0005623);; Cellular Component: cytoplasm (GO:0005737);; Molecular Function: hydrolase activity (GO:0016787);; Cellular Component: obsolete intracellul…	K13706|1.6e-147|salp:111970416|K13706 abhydrolase domain-containing protein 14 | (RefSeq) abhd14a; protein ABHD14A	Serine aminopeptidase, S33	Protein ABHD14A OS=Danio rerio OX=7955 GN=abhd14a PE=2 SV=1	AB hydrolase-1 domain-containing protein OS=Hucho hucho OX=62062 PE=4 SV=1	S	Function unknown	PREDICTED: abhydrolase domain-containing protein 14A isoform X1 [Salmo salar]
evm.TU.Chr29.902	Cellular Component: cytoplasm (GO:0005737);; Cellular Component: intraciliary transport particle A (GO:0030991);; Biological Process: intraciliary retrograde transport (GO:0035721);; Cellular Component: ciliary basal body (GO:0036064);; Biological Process: cilium assembly (GO:0060271);	K19674|0.0e+00|sasa:106607832|K19674 WD repeat-containing protein 35 | (RefSeq) wdr35; WD repeat domain 35	Anaphase-promoting complex subunit 4 WD40 domain	--	WD repeat-containing protein 35 OS=Salmo salar OX=8030 GN=wdr35 PE=4 SV=1	S	Function unknown	PREDICTED: WD repeat-containing protein 35 isoform X1 [Salmo salar]
evm.TU.Chr12.588	Molecular Function: transcription regulatory region sequence-specific DNA binding (GO:0000976);; Molecular Function: RNA polymerase II transcription regulatory region sequence-specific DNA binding (GO:0000977);; Molecular Function: RNA polymerase II transcription regulatory region sequence-specific DNA binding (GO:0001012);; Molecular Function: regulatory region nucleic acid binding (GO:0001067);…	K09170|1.1e-170|sasa:106584361|K09170 nuclear factor I/C | (RefSeq) nuclear factor 1 C-type-like	CTF/NF-I family transcription modulation region	Nuclear factor 1 C-type OS=Gallus gallus OX=9031 GN=NFIC PE=1 SV=1	Nuclear factor 1 OS=Salmo trutta OX=8032 GN=LOC115192542 PE=3 SV=1	K	Transcription	nuclear factor 1 C-type-like isoform X4 [Salmo trutta]
evm.TU.Chr30.409	Molecular Function: ATP binding (GO:0005524);; Biological Process: protein folding (GO:0006457);; Molecular Function: unfolded protein binding (GO:0051082);	K09487|0.0e+00|sasa:106609356|K09487 heat shock protein 90kDa beta | (RefSeq) endoplasmin-like	Hsp90 protein	Endoplasmin OS=Gallus gallus OX=9031 GN=HSP90B1 PE=1 SV=1	Heat shock protein 90, beta (grp94), member 1 OS=Hucho hucho OX=62062 PE=3 SV=1	O	Posttranslational modification, protein turnover, chaperones	endoplasmin-like isoform X3 [Oncorhynchus nerka]
evm.TU.Chr6.742	Molecular Function: calcium ion binding (GO:0005509);	K23912|6.0e-159|salp:111959815|K23912 follistatin-related protein 1 | (RefSeq) follistatin-related protein 1	Kazal-type serine protease inhibitor domain	--	Follistatin-like protein 1 OS=Hucho hucho OX=62062 PE=4 SV=1	S	Function unknown	follistatin-related protein 1 [Salvelinus alpinus]
evm.TU.Chr12.1077	Cellular Component: integral component of membrane (GO:0016021);	K04738|0.0e+00|otw:112225880|K04738 cytokine receptor common subunit beta | (RefSeq) interleukin-3 receptor class 2 subunit beta-like isoform X1	Tissue factor	--	Uncharacterized protein OS=Hucho hucho OX=62062 PE=4 SV=1	T	Signal transduction mechanisms	cytokine receptor common subunit beta-like isoform X2 [Salmo trutta]
evm.TU.Chr40.1929	Molecular Function: G protein-coupled receptor activity (GO:0004930);; Cellular Component: integral component of membrane (GO:0016021);; Biological Process: sensory perception of taste (GO:0050909);	K08474|1.3e-167|salp:111974562|K08474 taste receptor type 2 | (RefSeq) taste receptor type 2 member 40-like	Taste receptor protein (TAS2R)	--	Taste receptor type 2 OS=Oncorhynchus mykiss OX=8022 GN=GSONMT00076920001 PE=3 SV=1	T	Signal transduction mechanisms	taste receptor type 2 member 40-like [Salvelinus alpinus]
evm.TU.Chr2.688	Biological Process: reproduction (GO:0000003);; Biological Process: negative regulation of transcription by RNA polymerase II (GO:0000122);; Molecular Function: transcription regulatory region sequence-specific DNA binding (GO:0000976);; Molecular Function: RNA polymerase II transcription regulatory region sequence-specific DNA binding (GO:0000977);; Molecular Function: RNA polymerase II cis-regu…	--	Zinc finger, C2H2 type	Zinc finger protein 148 OS=Danio rerio OX=7955 GN=znf148 PE=2 SV=2	Uncharacterized protein OS=Hucho hucho OX=62062 PE=4 SV=1	K	Transcription	zinc finger protein 148-like isoform X2 [Salmo trutta]
evm.TU.Chr5.1191	Molecular Function: vascular endothelial growth factor-activated receptor activity (GO:0005021);; Molecular Function: ATP binding (GO:0005524);; Cellular Component: integral component of plasma membrane (GO:0005887);; Biological Process: vascular endothelial growth factor receptor signaling pathway (GO:0048010);	K05097|0.0e+00|els:105026780|K05097 FMS-like tyrosine kinase 4 [EC:2.7.10.1] | (RefSeq) flt4; vascular endothelial growth factor receptor 3 isoform X1	Protein tyrosine and serine/threonine kinase	Vascular endothelial growth factor receptor 3 OS=Danio rerio OX=7955 GN=flt4 PE=2 SV=1	Vascular endothelial growth factor receptor 3 OS=Esox lucius OX=8010 PE=3 SV=1	T	Signal transduction mechanisms	LOW QUALITY PROTEIN: vascular endothelial growth factor receptor 3-like [Oncorhynchus kisutch]
evm.TU.Chr36.368	Cellular Component: extracellular region (GO:0005576);; Biological Process: immune response (GO:0006955);; Molecular Function: chemokine activity (GO:0008009);	K05512|4.3e-48|salp:111961089|K05512 C-C motif chemokine 19 | (RefSeq) C-C motif chemokine 19 isoform X1	Small cytokines (intecrine/chemokine), interleukin-8 like	--	SCY domain-containing protein OS=Hucho hucho OX=62062 PE=4 SV=1	T	Signal transduction mechanisms	C-C motif chemokine 19 isoform X1 [Salvelinus alpinus]
evm.TU.Chr34.673	Molecular Function: ligase activity (GO:0016874);; Molecular Function: metal ion binding (GO:0046872);; Molecular Function: ubiquitin protein ligase activity (GO:0061630);	K11981|2.6e-91|sasa:106583346|K11981 E3 ubiquitin-protein ligase NRDP1 [EC:2.3.2.27] | (RefSeq) E3 ubiquitin-protein ligase NRDP1-like	Zinc finger, C3HC4 type (RING finger)	E3 ubiquitin-protein ligase NRDP1 OS=Danio rerio OX=7955 GN=rnf41 PE=2 SV=1	E3 ubiquitin-protein ligase NRDP1 OS=Salmo salar OX=8030 GN=LOC106583346 PE=4 SV=1	O	Posttranslational modification, protein turnover, chaperones	E3 ubiquitin-protein ligase NRDP1-like isoform X1 [Oncorhynchus kisutch]
evm.TU.Chr29.627	Cellular Component: integral component of membrane (GO:0016021);; Molecular Function: oxidoreductase activity (GO:0016491);	K00019|1.9e-165|otw:112262196|K00019 3-hydroxybutyrate dehydrogenase [EC:1.1.1.30] | (RefSeq) D-beta-hydroxybutyrate dehydrogenase, mitochondrial-like	short chain dehydrogenase	D-beta-hydroxybutyrate dehydrogenase, mitochondrial OS=Gallus gallus OX=9031 GN=BDH1 PE=2 SV=1	Zgc:113142 OS=Hucho hucho OX=62062 PE=3 SV=1	Q	Secondary metabolites biosynthesis, transport and catabolism	D-beta-hydroxybutyrate dehydrogenase, mitochondrial-like [Oncorhynchus mykiss]
evm.TU.Chr25.73	Molecular Function: calcium-dependent cysteine-type endopeptidase activity (GO:0004198);; Biological Process: proteolysis (GO:0006508);	K03853|0.0e+00|sasa:106589959|K03853 calpain-2 [EC:3.4.22.53] | (RefSeq) calpain-2 catalytic subunit-like	Calpain family cysteine protease	Calpain-2 catalytic subunit OS=Gallus gallus OX=9031 GN=CAPN2 PE=2 SV=3	Uncharacterized protein OS=Salmo trutta OX=8032 GN=LOC115201755 PE=3 SV=1	--	--	calpain-2 catalytic subunit-like [Oncorhynchus kisutch]
evm.TU.Chr1.355	Cellular Component: organellar ribosome (GO:0000313);; Cellular Component: organellar large ribosomal subunit (GO:0000315);; Molecular Function: molecular_function (GO:0003674);; Molecular Function: structural constituent of ribosome (GO:0003735);; Molecular Function: structural molecule activity (GO:0005198);; Cellular Component: cellular_component (GO:0005575);; Cellular Component: intracellula…	K17419|3.6e-220|salp:111977686|K17419 large subunit ribosomal protein L38 | (RefSeq) mrpl38; 39S ribosomal protein L38, mitochondrial	Phosphatidylethanolamine-binding protein	--	Mitochondrial ribosomal protein L38 OS=Hucho hucho OX=62062 PE=4 SV=1	S	Function unknown	39S ribosomal protein L38, mitochondrial isoform X3 [Oncorhynchus mykiss]
evm.TU.Chr2.226	Cellular Component: integral component of membrane (GO:0016021);	K05133|9.5e-84|sasa:106586855|K05133 interferon gamma receptor 2 | (RefSeq) IFNGR2; interleukin-10 receptor subunit beta-like	Tissue factor	--	uncharacterized protein LOC106586855 isoform X2 OS=Salmo salar OX=8030 GN=LOC106586855 PE=4 SV=1	S	Function unknown	interleukin-10 receptor subunit beta-like precursor [Salmo salar]
evm.TU.Chr17.490	Molecular Function: G protein-coupled receptor activity (GO:0004930);; Cellular Component: integral component of membrane (GO:0016021);	K04321|8.8e-230|sasa:106571327|K04321 G protein-coupled receptor 63 | (RefSeq) probable G-protein coupled receptor 63	7 transmembrane receptor (rhodopsin family)	High-affinity lysophosphatidic acid receptor OS=Xenopus laevis OX=8355 PE=2 SV=1	G protein-coupled receptor 63 OS=Hucho hucho OX=62062 GN=GPR63 PE=4 SV=1	S	Function unknown	PREDICTED: probable G-protein coupled receptor 63 [Salmo salar]
evm.TU.Chr34.447	Biological Process: water transport (GO:0006833);; Molecular Function: channel activity (GO:0015267);; Cellular Component: integral component of membrane (GO:0016021);	K08771|6.0e-90|otw:112214662|K08771 aquaporin-7 | (RefSeq) aquaporin-7-like	Major intrinsic protein	--	Aquaporin 7 OS=Hucho hucho OX=62062 PE=3 SV=1	G	Carbohydrate transport and metabolism	unnamed protein product [Coregonus sp. 'balchen']
evm.TU.Chr13.721	Cellular Component: ESCRT I complex (GO:0000813);; Biological Process: protein transport (GO:0015031);; Biological Process: endosome transport via multivesicular body sorting pathway (GO:0032509);	K12185|7.2e-157|sasa:106603449|K12185 ESCRT-I complex subunit VPS37 | (RefSeq) vps37d; VPS37D, ESCRT-I subunit	Modifier of rudimentary (Mod(r)) protein	--	Si:ch211-284f22.3 OS=Hucho hucho OX=62062 PE=3 SV=1	U	Intracellular trafficking, secretion, and vesicular transport	vacuolar protein sorting-associated protein 37D [Salmo trutta]
evm.TU.Chr12.1169	Cellular Component: aminoacyl-tRNA synthetase multienzyme complex (GO:0017101);	K15438|1.3e-81|sasa:106606656|K15438 aminoacyl tRNA synthase complex-interacting multifunctional protein 2 | (RefSeq) aminoacyl tRNA synthase complex-interacting multifunctional protein 2-like	Thioredoxin-like domain	--	aminoacyl tRNA synthase complex-interacting multifunctional protein 2-like isoform X2 OS=Salmo salar OX=8030 GN=LOC106606656 PE=4 SV=1	S	Function unknown	PREDICTED: aminoacyl tRNA synthase complex-interacting multifunctional protein 2-like isoform X2 [Salmo salar]
evm.TU.Chr39.928	Cellular Component: Golgi membrane (GO:0000139);; Biological Process: carbohydrate metabolic process (GO:0005975);; Molecular Function: sulfotransferase activity (GO:0008146);	K01022|1.4e-229|sasa:106561610|K01022 keratan sulfate 6-sulfotransferase 1 [EC:2.8.2.21] | (RefSeq) carbohydrate sulfotransferase 1-like	Sulfotransferase domain	Carbohydrate sulfotransferase 1 OS=Danio rerio OX=7955 GN=chst1 PE=2 SV=2	Sulfotransferase OS=Hucho hucho OX=62062 PE=3 SV=1	O	Posttranslational modification, protein turnover, chaperones	carbohydrate sulfotransferase 1-like [Salmo trutta]
evm.TU.Chr27.746	--	--	--	--	C2H2-type domain-containing protein OS=Hucho hucho OX=62062 PE=4 SV=1	S	Function unknown	uncharacterized protein LOC112068393 [Salvelinus alpinus]
evm.TU.Chr30.410	Molecular Function: transferase activity, transferring glycosyl groups (GO:0016757);	--	Glycosyl transferase family 8	Glycosyltransferase 8 domain-containing protein 1 OS=Xenopus laevis OX=8355 GN=glt8d1 PE=2 SV=1	Glycosyltransferase 8 domain containing 2 OS=Hucho hucho OX=62062 PE=4 SV=1	G	Carbohydrate transport and metabolism	glycosyltransferase 8 domain-containing protein 2 [Salvelinus alpinus]
evm.TU.Chr12.606	--	--	--	--	Uncharacterized protein OS=Coregonus sp. 'balchen' OX=861768 GN=CSTEINMANNI_LOCUS1409339 PE=4 SV=1	--	--	unnamed protein product [Coregonus sp. 'balchen']
evm.TU.Chr27.13	Biological Process: snRNA 3'-end processing (GO:0034472);	K13145|0.0e+00|otw:112264958|K13145 integrator complex subunit 8 | (RefSeq) ints8; integrator complex subunit 8	--	Integrator complex subunit 8 OS=Xenopus laevis OX=8355 GN=ints8 PE=2 SV=1	Integrator complex subunit 8 OS=Hucho hucho OX=62062 PE=3 SV=1	S	Function unknown	PREDICTED: integrator complex subunit 8 isoform X1 [Salmo salar]
evm.TU.Chr34.735	Cellular Component: nucleus (GO:0005634);; Biological Process: regulation of transcription, DNA-templated (GO:0006355);; Molecular Function: sequence-specific DNA binding (GO:0043565);	K09296|1.7e-159|sasa:106583298|K09296 homeobox protein HoxC/D11 | (RefSeq) hoxc11, HoxC11bb; homeobox C11	Protein of unknown function (DUF3528)	Homeobox protein Hox-C11a OS=Danio rerio OX=7955 GN=hoxc11a PE=2 SV=1	Homeobox protein Hox-C11a OS=Acipenser ruthenus OX=7906 GN=EOD39_13912 PE=3 SV=1	K	Transcription	Homeobox protein Hox-C11a [Acipenser ruthenus]
evm.TU.Chr13.716	Cellular Component: integral component of membrane (GO:0016021);	K15693|3.5e-37|sasa:106567673|K15693 RING finger protein 26 | (RefSeq) RING finger protein 26-like	--	--	RING finger protein 26-like OS=Salmo salar OX=8030 GN=LOC106567673 PE=4 SV=1	O	Posttranslational modification, protein turnover, chaperones	E3 ubiquitin-protein ligase RNF26-like [Salmo trutta]
evm.TU.Chr29.628	Molecular Function: chemokine receptor activity (GO:0004950);; Biological Process: chemotaxis (GO:0006935);; Cellular Component: integral component of membrane (GO:0016021);	K04181|5.2e-197|otw:112262329|K04181 C-C chemokine receptor type 6 | (RefSeq) C-C chemokine receptor type 6-like	7 transmembrane receptor (rhodopsin family)	C-X-C chemokine receptor type 4 OS=Xenopus tropicalis OX=8364 GN=cxcr4 PE=2 SV=1	G_PROTEIN_RECEP_F1_2 domain-containing protein OS=Hucho hucho OX=62062 PE=4 SV=1	T	Signal transduction mechanisms	C-C chemokine receptor type 6-like [Oncorhynchus tshawytscha]
evm.TU.Chr18.1139	Cellular Component: integral component of membrane (GO:0016021);	K15117|4.3e-193|salp:111963189|K15117 solute carrier family 25, member 34/35 | (RefSeq) solute carrier family 25 member 34 isoform X1	Mitochondrial carrier protein	Solute carrier family 25 member 34 OS=Danio rerio OX=7955 GN=slc25a34 PE=2 SV=1	Uncharacterized protein OS=Hucho hucho OX=62062 PE=3 SV=1	C	Energy production and conversion	solute carrier family 25 member 34 isoform X1 [Salvelinus alpinus]
evm.TU.Chr6.780	Biological Process: mRNA splicing, via spliceosome (GO:0000398);; Molecular Function: RNA binding (GO:0003723);; Molecular Function: metal ion binding (GO:0046872);; Cellular Component: U2AF complex (GO:0089701);	K12836|4.7e-111|otw:112225403|K12836 splicing factor U2AF 35 kDa subunit | (RefSeq) splicing factor U2AF 35 kDa subunit isoform X1	Zinc finger C-x8-C-x5-C-x3-H type (and similar)	--	U2 small nuclear RNA auxiliary factor 1 OS=Hucho hucho OX=62062 PE=4 SV=1	A	RNA processing and modification	splicing factor U2AF 35 kDa subunit isoform X2 [Oncorhynchus nerka]
evm.TU.Chr34.690	Molecular Function: SNAP receptor activity (GO:0005484);; Biological Process: intracellular protein transport (GO:0006886);; Cellular Component: integral component of membrane (GO:0016021);; Biological Process: vesicle-mediated transport (GO:0016192);; Cellular Component: SNARE complex (GO:0031201);	K08489|1.5e-78|sasa:100380558|K08489 syntaxin 16 | (RefSeq) stx16; syntaxin 16	SNARE domain	--	Syntaxin-16 OS=Salmo salar OX=8030 GN=STX16 PE=2 SV=1	--	--	syntaxin-16 [Salmo salar]
evm.TU.Chr10.397	--	--	Putative auto-transporter adhesin, head GIN domain	--	--	--	--	--
evm.TU.Chr1.318	Molecular Function: metal ion binding (GO:0046872);	K19749|2.5e-47|cjo:107320618|K19749 retinoic acid-induced protein 1 | (RefSeq) RAI1; retinoic acid-induced protein 1	PHD-like zinc-binding domain	--	PHD-type domain-containing protein OS=Hucho hucho OX=62062 PE=4 SV=1	K	Transcription	transcription factor 20-like [Salmo trutta]
evm.TU.Chr27.14	--	--	--	--	--	--	--	transcription elongation factor A protein 3-like [Oncorhynchus nerka]
evm.TU.Chr12.22	Molecular Function: carbonate dehydratase activity (GO:0004089);; Molecular Function: zinc ion binding (GO:0008270);; Cellular Component: integral component of membrane (GO:0016021);	K01672|6.0e-258|sasa:106584842|K01672 carbonic anhydrase [EC:4.2.1.1] | (RefSeq) uncharacterized LOC106584842	Eukaryotic-type carbonic anhydrase	Carbonic anhydrase 2 OS=Tribolodon hakonensis OX=151740 GN=ca2 PE=2 SV=3	Carbonic anhydrase OS=Salmo salar OX=8030 GN=LOC106584842 PE=3 SV=1	P	Inorganic ion transport and metabolism	carbonic anhydrase 12 [Oncorhynchus kisutch]
evm.TU.Chr34.733	Molecular Function: DNA-binding transcription factor activity (GO:0003700);; Cellular Component: nucleus (GO:0005634);; Biological Process: multicellular organism development (GO:0007275);; Molecular Function: sequence-specific DNA binding (GO:0043565);	K09308|2.2e-130|salp:111970176|K09308 homeobox protein HoxB/C/D8 | (RefSeq) homeobox protein Hox-C8a-like	Homeodomain	Homeobox protein Hox-C8a OS=Danio rerio OX=7955 GN=hoxc8a PE=2 SV=1	Homeobox C8 OS=Hucho hucho OX=62062 GN=HOXC8 PE=4 SV=1	K	Transcription	homeobox protein Hox-C8a-like [Oncorhynchus kisutch]
evm.TU.Chr40.1562	Biological Process: positive regulation of protein dephosphorylation (GO:0035307);; Biological Process: cell division (GO:0051301);	K17590|3.5e-236|otw:112248645|K17590 cell division cycle-associated protein 2 | (RefSeq) cell division cycle-associated protein 2-like isoform X1	--	--	PP1-binding domain-containing protein OS=Hucho hucho OX=62062 PE=4 SV=1	S	Function unknown	cell division cycle-associated protein 2-like isoform X1 [Oncorhynchus mykiss]
evm.TU.Chr7.811	Molecular Function: protein binding (GO:0005515);	K08332|2.6e-176|salp:111963058|K08332 vacuolar protein 8 | (RefSeq) vacuolar protein 8-like	Armadillo/beta-catenin-like repeat	--	Uncharacterized protein OS=Hucho hucho OX=62062 PE=4 SV=1	U	Intracellular trafficking, secretion, and vesicular transport	vacuolar protein 8-like [Salvelinus alpinus]
evm.TU.Chr6.733	--	K10751|2.3e-26|sasa:106582111|K10751 chromatin assembly factor 1 subunit B | (RefSeq) chromatin assembly factor 1 subunit B-like	Chromatin assembly factor complex 1 subunit p60, C-terminal	--	chromatin assembly factor 1 subunit B-like OS=Salmo salar OX=8030 GN=LOC106582111 PE=4 SV=1	--	--	PREDICTED: chromatin assembly factor 1 subunit B-like [Salmo salar]
evm.TU.Chr24.1062	Molecular Function: GTPase activity (GO:0003924);; Molecular Function: GTP binding (GO:0005525);; Biological Process: adenylate cyclase-modulating G protein-coupled receptor signaling pathway (GO:0007188);; Molecular Function: G-protein beta/gamma-subunit complex binding (GO:0031683);; Molecular Function: metal ion binding (GO:0046872);	K04631|4.4e-187|salp:111977280|K04631 guanine nucleotide-binding protein G(t) subunit alpha 1/2 | (RefSeq) guanine nucleotide-binding protein G(t) subunit alpha-2 isoform X1	G-protein alpha subunit	Guanine nucleotide-binding protein G(t) subunit alpha OS=Xenopus laevis OX=8355 GN=gnat PE=2 SV=2	guanine nucleotide-binding protein G(T) subunit alpha-2-like OS=Salmo salar OX=8030 GN=LOC106566369 PE=4 SV=1	--	--	guanine nucleotide-binding protein G(t) subunit alpha-2 isoform X1 [Salvelinus alpinus]
evm.TU.Chr18.1141	Molecular Function: RNA binding (GO:0003723);	--	RNA recognition motif. (a.k.a. RRM, RBD, or RNP domain)	--	Si:ch1073-335m2.2 OS=Hucho hucho OX=62062 PE=3 SV=1	A	RNA processing and modification	msx2-interacting protein-like [Oncorhynchus tshawytscha]
evm.TU.Chr12.253	Biological Process: microtubule cytoskeleton organization (GO:0000226);; Cellular Component: microtubule (GO:0005874);; Molecular Function: microtubule binding (GO:0008017);	K10429|0.0e+00|sasa:106584644|K10429 microtubule-associated protein 1 | (RefSeq) microtubule-associated protein 1B-like	--	Electromotor neuron-associated protein 1 (Fragment) OS=Tetronarce californica OX=7787 PE=2 SV=1	microtubule-associated protein 1B-like isoform X2 OS=Salmo salar OX=8030 GN=LOC106584644 PE=4 SV=1	Z	Cytoskeleton	PREDICTED: microtubule-associated protein 1B-like isoform X2 [Salmo salar]
evm.TU.Chr18.1143	Cellular Component: integral component of membrane (GO:0016021);	K04739|1.4e-261|lco:104933307|K04739 cAMP-dependent protein kinase regulator | (RefSeq) LOW QUALITY PROTEIN: cAMP-dependent protein kinase type II-alpha regulatory subunit	Mitochondrial carrier protein	cAMP-dependent protein kinase type I-alpha regulatory subunit OS=Gallus gallus OX=9031 GN=PRKAR1A PE=2 SV=1	cAMP-dependent protein kinase type II-beta regulatory subunit-like protein OS=Scophthalmus maximus OX=52904 GN=SMAX5B_002240 PE=3 SV=1	C	Energy production and conversion	cAMP-dependent protein kinase type II-alpha regulatory subunit-like [Etheostoma cragini]
evm.TU.Chr13.742	Cellular Component: cellular_component (GO:0005575);; Cellular Component: intracellular (GO:0005622);; Cellular Component: obsolete cell (GO:0005623);; Cellular Component: nucleus (GO:0005634);; Cellular Component: cytoplasm (GO:0005737);; Biological Process: cell cycle (GO:0007049);; Biological Process: cell cycle arrest (GO:0007050);; Biological Process: biological_process (GO:0008150);; Biolog…	K18734|4.3e-22|fch:102052155|K18734 protein SMG8 | (RefSeq) PRR11; proline-rich protein 11	--	--	Proline rich 11 OS=Hucho hucho OX=62062 PE=4 SV=1	S	Function unknown	PREDICTED: proline-rich protein 11 isoform X1 [Salmo salar]
evm.TU.Chr6.267	--	K19755|2.0e-30|otw:112243351|K19755 radial spoke head protein 1 | (RefSeq) rsph1; radial spoke head 1 homolog isoform X1	--	--	uncharacterized protein LOC106595186 OS=Salmo salar OX=8030 GN=LOC106595186 PE=4 SV=1	--	--	uncharacterized protein LOC115153739 [Salmo trutta]
evm.TU.Chr18.1136	Cellular Component: synaptic vesicle (GO:0008021);; Cellular Component: integral component of membrane (GO:0016021);	K14168|2.1e-37|fpg:101912737|K14168 cytoplasmic tRNA 2-thiolation protein 1 [EC:2.7.7.-] | (RefSeq) uncharacterized LOC101912737	Membrane-associating domain	--	Synaptophysin-like 2a OS=Hucho hucho OX=62062 PE=3 SV=1	S	Function unknown	synaptophysin-like protein 1 [Oncorhynchus mykiss]
evm.TU.Chr21.556	Molecular Function: GTPase activity (GO:0003924);; Molecular Function: GTP binding (GO:0005525);	K14536|6.4e-277|sasa:106562685|K14536 ribosome assembly protein 1 [EC:3.6.5.-] | (RefSeq) efl1, eftud1; elongation factor like GTPase 1	Elongation factor Tu domain 2	Elongation factor 2 OS=Gallus gallus OX=9031 GN=EEF2 PE=1 SV=3	Elongation factor like GTPase 1 OS=Hucho hucho OX=62062 GN=EFL1 PE=4 SV=1	J	Translation, ribosomal structure and biogenesis	elongation factor-like GTPase 1 [Salmo trutta]
evm.TU.Chr24.679	Biological Process: maturation of SSU-rRNA from tricistronic rRNA transcript (SSU-rRNA, 5.8S rRNA, LSU-rRNA) (GO:0000462);; Molecular Function: protein binding (GO:0005515);; Cellular Component: cellular_component (GO:0005575);; Cellular Component: intracellular (GO:0005622);; Cellular Component: obsolete cell (GO:0005623);; Cellular Component: nucleus (GO:0005634);; Cellular Component: nucleopla…	K14768|9.0e-289|salp:111976940|K14768 U3 small nucleolar RNA-associated protein 7 | (RefSeq) wdr46; WD repeat-containing protein 46	BING4CT (NUC141) domain	--	WD repeat domain 46 OS=Hucho hucho OX=62062 PE=4 SV=1	A	RNA processing and modification	WD repeat-containing protein 46 [Oncorhynchus mykiss]
evm.TU.Chr12.3056	Biological Process: exocytosis (GO:0006887);; Biological Process: neurotransmitter secretion (GO:0007269);; Biological Process: protein transport (GO:0015031);; Cellular Component: basolateral plasma membrane (GO:0016323);; Molecular Function: L27 domain binding (GO:0097016);; Cellular Component: MPP7-DLG1-LIN7 complex (GO:0097025);; Cellular Component: presynapse (GO:0098793);	K19931|3.1e-114|otw:112233977|K19931 protein lin-7 | (RefSeq) protein lin-7 homolog B	PDZ domain	Protein lin-7 homolog C OS=Gallus gallus OX=9031 GN=LIN7C PE=1 SV=1	Protein lin-7 homolog OS=Hucho hucho OX=62062 PE=3 SV=1	W	Extracellular structures	protein lin-7 homolog B [Salmo salar]
evm.TU.Chr37.492	Cellular Component: Golgi membrane (GO:0000139);; Biological Process: protein glycosylation (GO:0006486);; Cellular Component: integral component of membrane (GO:0016021);; Molecular Function: transferase activity, transferring glycosyl groups (GO:0016757);; Molecular Function: carbohydrate binding (GO:0030246);	K00710|3.8e-59|salp:111958966|K00710 polypeptide N-acetylgalactosaminyltransferase [EC:2.4.1.41] | (RefSeq) galnt17; polypeptide N-acetylgalactosaminyltransferase 17 isoform X1	--	--	Polypeptide N-acetylgalactosaminyltransferase OS=Hucho hucho OX=62062 PE=3 SV=1	O	Posttranslational modification, protein turnover, chaperones	polypeptide N-acetylgalactosaminyltransferase 17-like isoform X3 [Salmo trutta]
evm.TU.Chr38.722	Cellular Component: integral component of membrane (GO:0016021);	--	Ectodermal ciliogenesis protein	Protein stum homolog OS=Danio rerio OX=7955 GN=si:dkeyp-59a8.4 PE=3 SV=1	protein stum homolog isoform X1 OS=Salmo salar OX=8030 GN=LOC106571431 PE=4 SV=1	S	Function unknown	PREDICTED: protein stum homolog isoform X1 [Salmo salar]
evm.TU.Chr34.453	--	K09228|8.2e-54|otw:112254923|K09228 KRAB domain-containing zinc finger protein | (RefSeq) zinc finger protein 493-like	--	--	Uncharacterized protein OS=Hucho hucho OX=62062 PE=4 SV=1	S	Function unknown	zinc finger protein 616-like [Oncorhynchus kisutch]
evm.TU.Chr31.254	Molecular Function: nucleic acid binding (GO:0003676);; Molecular Function: helicase activity (GO:0004386);; Molecular Function: ATP binding (GO:0005524);	K12820|1.3e-51|els:105005986|K12820 pre-mRNA-splicing factor ATP-dependent RNA helicase DHX15/PRP43 [EC:3.6.4.13] | (RefSeq) pre-mRNA-splicing factor ATP-dependent RNA helicase DHX15 isoform X1	Oligonucleotide/oligosaccharide-binding (OB)-fold	--	RNA helicase OS=Salmo salar OX=8030 GN=LOC106602719 PE=4 SV=1	A	RNA processing and modification	pre-mRNA-splicing factor ATP-dependent RNA helicase DHX15 isoform X1 [Oncorhynchus kisutch]
evm.TU.Chr2.692	Molecular Function: G protein-coupled receptor activity (GO:0004930);; Cellular Component: integral component of membrane (GO:0016021);; Biological Process: sensory perception of taste (GO:0050909);	K08474|7.3e-91|otw:112233114|K08474 taste receptor type 2 | (RefSeq) uncharacterized protein LOC112233114	Taste receptor protein (TAS2R)	--	Taste receptor type 2 OS=Hucho hucho OX=62062 PE=3 SV=1	--	--	unnamed protein product [Oncorhynchus mykiss]
evm.TU.Chr12.607	--	--	--	--	Uncharacterized protein OS=Coregonus sp. 'balchen' OX=861768 GN=CSTEINMANNI_LOCUS2290761 PE=4 SV=1	--	--	unnamed protein product [Coregonus sp. 'balchen']
evm.TU.Chr13.918	Biological Process: system process (GO:0003008);; Molecular Function: molecular_function (GO:0003674);; Molecular Function: catalytic activity (GO:0003824);; Molecular Function: guanylate kinase activity (GO:0004385);; Molecular Function: signaling receptor binding (GO:0005102);; Molecular Function: binding (GO:0005488);; Molecular Function: protein binding (GO:0005515);; Cellular Component: cell…	K12075|0.0e+00|sasa:106603804|K12075 discs large protein 2 | (RefSeq) disks large homolog 2	PDZ domain	Disks large homolog 2 OS=Danio rerio OX=7955 GN=dlg2 PE=2 SV=1	disks large homolog 2 isoform X4 OS=Salmo salar OX=8030 GN=LOC106603804 PE=3 SV=1	T	Signal transduction mechanisms	disks large homolog 2 isoform X11 [Salmo trutta]
evm.TU.Chr32.8	Molecular Function: iron ion binding (GO:0005506);; Molecular Function: procollagen-lysine 5-dioxygenase activity (GO:0008475);; Molecular Function: L-ascorbic acid binding (GO:0031418);	K13646|1.5e-51|otw:112235044|K13646 lysyl hydroxylase/galactosyltransferase/glucosyltransferase [EC:1.14.11.4 2.4.1.50 2.4.1.66] | (RefSeq) procollagen-lysine,2-oxoglutarate 5-dioxygenase 1-like	--	Procollagen-lysine,2-oxoglutarate 5-dioxygenase 1 OS=Gallus gallus OX=9031 GN=PLOD1 PE=1 SV=1	Procollagen-lysine 5-dioxygenase OS=Salmo salar OX=8030 GN=PLOD3 PE=2 SV=1	O	Posttranslational modification, protein turnover, chaperones	procollagen-lysine,2-oxoglutarate 5-dioxygenase 3-like [Oncorhynchus mykiss]
evm.TU.Chr16.416	Molecular Function: actin binding (GO:0003779);; Biological Process: cytoskeleton organization (GO:0007010);; Biological Process: cell migration (GO:0016477);	K20124|2.2e-72|otw:112257293|K20124 proline-serine-threonine phosphatase interacting protein 2 | (RefSeq) proline-serine-threonine phosphatase-interacting protein 2-like	--	--	Proline-serine-threonine phosphatase interacting protein 2 OS=Hucho hucho OX=62062 PE=4 SV=1	D	Cell cycle control, cell division, chromosome partitioning	proline-serine-threonine phosphatase-interacting protein 2-like [Oncorhynchus tshawytscha]
evm.TU.Chr36.435	--	--	--	--	Family with sequence similarity 78 member A OS=Hucho hucho OX=62062 GN=FAM78A PE=4 SV=1	S	Function unknown	PREDICTED: protein FAM78A isoform X1 [Salmo salar]
evm.TU.Chr36.366	Cellular Component: membrane (GO:0016020);	K15293|1.1e-127|salp:111961532|K15293 protein unc-13 A/B/C | (RefSeq) protein unc-13 homolog B-like isoform X1	SPFH domain / Band 7 family	--	Stomatin (EPB72)-like 2 OS=Hucho hucho OX=62062 PE=3 SV=1	C	Energy production and conversion	Stomatin-like protein 2 [Salmo salar]
evm.TU.Chr12.609	Biological Process: cell morphogenesis (GO:0000902);; Biological Process: cell morphogenesis involved in differentiation (GO:0000904);; Biological Process: angiogenesis (GO:0001525);; Biological Process: blood vessel development (GO:0001568);; Biological Process: eye development (GO:0001654);; Biological Process: immunological synapse formation (GO:0001771);; Biological Process: cell activation (…	K05110|0.0e+00|sasa:106613872|K05110 Eph receptor B1 [EC:2.7.10.1] | (RefSeq) ephrin type-B receptor 1-like	Protein tyrosine and serine/threonine kinase	Ephrin type-B receptor 1-A OS=Xenopus laevis OX=8355 GN=ephb1-a PE=1 SV=1	Receptor protein-tyrosine kinase OS=Salmo trutta OX=8032 GN=LOC115192521 PE=4 SV=1	T	Signal transduction mechanisms	ephrin type-B receptor 1-like isoform X1 [Salmo trutta]
evm.TU.Chr6.1055	--	K24317|4.8e-28|otw:112225130|K24317 germinal-center associated nuclear protein [EC:2.3.1.48] | (RefSeq) mcm3ap; germinal-center associated nuclear protein isoform X1	Nucleoporin homology of Germinal-centre associated nuclear protein	--	Uncharacterized protein OS=Coregonus sp. 'balchen' OX=861768 GN=CSTEINMANNI_LOCUS3957420 PE=4 SV=1	--	--	germinal-center associated nuclear protein [Oncorhynchus mykiss]
evm.TU.Chr22.643	Biological Process: regulation of cell shape (GO:0008360);; Cellular Component: membrane (GO:0016020);	K16519|2.6e-202|salp:111979059|K16519 A-kinase anchor protein 2 | (RefSeq) palmdelphin	Paralemmin	Palmdelphin OS=Xenopus laevis OX=8355 GN=palmd PE=2 SV=1	Si:ch211-153l6.6 OS=Hucho hucho OX=62062 PE=4 SV=1	S	Function unknown	uncharacterized protein LOC115169899 isoform X2 [Salmo trutta]
evm.TU.Chr35.834	Biological Process: reproduction (GO:0000003);; Biological Process: cell fate determination (GO:0001709);; Biological Process: instar larval or pupal development (GO:0002165);; Biological Process: developmental process involved in reproduction (GO:0003006);; Molecular Function: molecular_function (GO:0003674);; Molecular Function: nucleic acid binding (GO:0003676);; Molecular Function: RNA bindin…	K03685|4.7e-68|otw:112215612|K03685 ribonuclease III [EC:3.1.26.3] | (RefSeq) LOW QUALITY PROTEIN: ribonuclease 3-like	Ribonuclease III domain	--	Uncharacterized protein OS=Salmo trutta OX=8032 GN=drosha PE=3 SV=1	A	RNA processing and modification	ribonuclease 3 isoform X3 [Oncorhynchus kisutch]
evm.TU.Chr2.542	Molecular Function: transmembrane signaling receptor activity (GO:0004888);; Cellular Component: integral component of plasma membrane (GO:0005887);; Molecular Function: glycine binding (GO:0016594);; Molecular Function: transmitter-gated ion channel activity (GO:0022824);	K05194|1.0e-249|otw:112233739|K05194 glycine receptor alpha-2 | (RefSeq) glycine receptor subunit alpha-2-like	Neurotransmitter-gated ion-channel ligand binding domain	Glycine receptor subunit alphaZ1 OS=Danio rerio OX=7955 GN=glra1 PE=1 SV=1	glycine receptor subunit alpha-2-like OS=Salmo salar OX=8030 GN=LOC106586617 PE=3 SV=1	T	Signal transduction mechanisms	glycine receptor subunit alpha-2-like [Oncorhynchus tshawytscha]
evm.TU.Chr9.756	Molecular Function: G protein-coupled receptor activity (GO:0004930);; Biological Process: G protein-coupled receptor signaling pathway (GO:0007186);; Cellular Component: integral component of membrane (GO:0016021);	K08385|4.1e-119|salp:111957240|K08385 G0-opsin | (RefSeq) opsin-5-like	7 transmembrane receptor (rhodopsin family)	Melanopsin OS=Rutilus rutilus OX=48668 GN=opn4 PE=2 SV=1	G_PROTEIN_RECEP_F1_2 domain-containing protein OS=Salmo trutta OX=8032 GN=LOC115157137 PE=4 SV=1	S	Function unknown	opsin-5-like [Salvelinus alpinus]
evm.TU.Chr9.1306	Molecular Function: cation channel activity (GO:0005261);; Cellular Component: plasma membrane (GO:0005886);	K04838|4.6e-43|sasa:106569797|K04838 voltage-gated sodium channel type V alpha | (RefSeq) sodium channel protein type 4 subunit alpha-like	--	Sodium channel protein type 4 subunit alpha B OS=Danio rerio OX=7955 GN=scn4ab PE=2 SV=1	Uncharacterized protein OS=Oncorhynchus mykiss OX=8022 GN=GSONMT00013710001 PE=4 SV=1	P	Inorganic ion transport and metabolism	unnamed protein product [Oncorhynchus mykiss]
evm.TU.Chr38.662	Molecular Function: hydrolase activity, hydrolyzing O-glycosyl compounds (GO:0004553);; Biological Process: carbohydrate metabolic process (GO:0005975);	K01204|1.2e-40|otw:112250394|K01204 alpha-N-acetylgalactosaminidase [EC:3.2.1.49] | (RefSeq) alpha-N-acetylgalactosaminidase-like	Alpha galactosidase A	Alpha-N-acetylgalactosaminidase OS=Gallus gallus OX=9031 GN=NAGA PE=1 SV=1	Alpha-galactosidase OS=Hucho hucho OX=62062 PE=3 SV=1	G	Carbohydrate transport and metabolism	alpha-N-acetylgalactosaminidase-like [Oncorhynchus tshawytscha]
evm.TU.Chr2.690	Molecular Function: calcium ion binding (GO:0005509);; Biological Process: cell-cell junction assembly (GO:0007043);; Biological Process: heart development (GO:0007507);; Cellular Component: integral component of membrane (GO:0016021);	K17298|8.9e-12|pret:103481314|K17298 mucin-13 | (RefSeq) mucin-13-like	Calcium-binding EGF domain	Protein HEG OS=Danio rerio OX=7955 GN=heg PE=1 SV=1	Uncharacterized protein OS=Hucho hucho OX=62062 PE=4 SV=1	T	Signal transduction mechanisms	protein HEG-like [Oncorhynchus tshawytscha]
evm.TU.Chr2.223	Cellular Component: integral component of membrane (GO:0016021);	K05135|3.1e-109|otw:112243261|K05135 interleukin 10 receptor beta | (RefSeq) interleukin-10 receptor subunit beta-like	Interferon-alpha/beta receptor, fibronectin type III	--	Uncharacterized protein OS=Hucho hucho OX=62062 PE=4 SV=1	T	Signal transduction mechanisms	interleukin-10 receptor subunit beta-like [Oncorhynchus tshawytscha]
evm.TU.Chr9.1304	Molecular Function: calcium ion binding (GO:0005509);	--	EF-hand domain	--	Calcyphosine-like a OS=Hucho hucho OX=62062 PE=4 SV=1	T	Signal transduction mechanisms	calcyphosin-like protein [Salvelinus alpinus]
evm.TU.Chr12.1168	Cellular Component: aminoacyl-tRNA synthetase multienzyme complex (GO:0017101);	K15438|6.7e-49|otw:112226254|K15438 aminoacyl tRNA synthase complex-interacting multifunctional protein 2 | (RefSeq) aimp2; LOW QUALITY PROTEIN: aminoacyl tRNA synthase complex-interacting multifunctional protein 2	Glutathione S-transferase, C-terminal domain	--	Aminoacyl tRNA synthetase complex interacting multifunctional protein 2 OS=Hucho hucho OX=62062 PE=4 SV=1	S	Function unknown	aminoacyl tRNA synthase complex-interacting multifunctional protein 2-like isoform X1 [Salmo trutta]
evm.TU.Chr10.3024	Molecular Function: metal ion binding (GO:0046872);	K09228|1.1e-28|pki:111854825|K09228 KRAB domain-containing zinc finger protein | (RefSeq) zinc finger protein 226-like	Zinc finger, C2H2 type	--	zinc finger protein 37 homolog isoform X4 OS=Salmo salar OX=8030 GN=LOC106578166 PE=4 SV=1	B	Chromatin structure and dynamics	PREDICTED: zinc finger protein 37 homolog isoform X4 [Salmo salar]
evm.TU.Chr40.1924	Molecular Function: G protein-coupled adenosine receptor activity (GO:0001609);; Cellular Component: plasma membrane (GO:0005886);; Cellular Component: integral component of membrane (GO:0016021);	K04266|4.6e-240|sasa:106585464|K04266 adenosine receptor A2a | (RefSeq) adenosine receptor A2b-like	7 transmembrane receptor (rhodopsin family)	Adenosine receptor A2b OS=Gallus gallus OX=9031 GN=ADORA2B PE=2 SV=1	Adenosine receptor A2 OS=Hucho hucho OX=62062 PE=3 SV=1	T	Signal transduction mechanisms	PREDICTED: adenosine receptor A2b-like [Salmo salar]
evm.TU.Chr2.606	Molecular Function: ephrin receptor activity (GO:0005003);; Molecular Function: ATP binding (GO:0005524);; Cellular Component: integral component of plasma membrane (GO:0005887);	K05107|0.0e+00|sasa:106586540|K05107 Eph receptor A6 [EC:2.7.10.1] | (RefSeq) ephrin type-A receptor 6-like	Protein tyrosine and serine/threonine kinase	Ephrin type-A receptor 3 OS=Gallus gallus OX=9031 GN=EPHA3 PE=1 SV=1	Receptor protein-tyrosine kinase OS=Salmo salar OX=8030 GN=LOC106586540 PE=4 SV=1	T	Signal transduction mechanisms	PREDICTED: ephrin type-A receptor 6-like isoform X1 [Salmo salar]
evm.TU.Chr26.496	Molecular Function: G protein-coupled receptor activity (GO:0004930);; Molecular Function: protein binding (GO:0005515);; Biological Process: G protein-coupled receptor signaling pathway (GO:0007186);; Cellular Component: integral component of membrane (GO:0016021);	K08460|0.0e+00|sasa:106576780|K08460 adhesion G protein-coupled receptor A1 | (RefSeq) adhesion G protein-coupled receptor A3-like	Leucine rich repeat	Adhesion G protein-coupled receptor A3 OS=Danio rerio OX=7955 GN=adgra3 PE=1 SV=1	Uncharacterized protein OS=Salmo trutta OX=8032 GN=ADGRA1 PE=3 SV=1	T	Signal transduction mechanisms	adhesion G protein-coupled receptor A3-like isoform X2 [Oncorhynchus mykiss]
evm.TU.Chr8.1134	Molecular Function: nucleic acid binding (GO:0003676);; Biological Process: rRNA processing (GO:0006364);; Molecular Function: 3'-5' exonuclease activity (GO:0008408);	K18327|1.4e-190|sasa:100195497|K18327 RNA exonuclease 4 [EC:3.1.-.-] | (RefSeq) rexo4; REX4, RNA exonuclease 4 homolog (S. cerevisiae)	Exonuclease	RNA exonuclease 4 OS=Xenopus tropicalis OX=8364 GN=rexo4 PE=2 SV=1	RNA exonuclease 4 OS=Hucho hucho OX=62062 PE=3 SV=1	L	Replication, recombination and repair	PREDICTED: REX4, RNA exonuclease 4 homolog isoform X1 [Salmo salar]
evm.TU.Chr39.472	Biological Process: microtubule cytoskeleton organization (GO:0000226);; Biological Process: microtubule bundle formation (GO:0001578);; Biological Process: epithelial cell development (GO:0002064);; Biological Process: cilium movement (GO:0003341);; Cellular Component: cellular_component (GO:0005575);; Cellular Component: intracellular (GO:0005622);; Cellular Component: obsolete cell (GO:0005623…	K17570|2.4e-17|salp:111952737|K17570 hydrocephalus-inducing protein | (RefSeq) hydrocephalus-inducing protein homolog	--	--	Uncharacterized protein (Fragment) OS=Coregonus sp. 'balchen' OX=861768 GN=CSTEINMANNI_LOCUS212578 PE=4 SV=1	S	Function unknown	hydrocephalus-inducing protein homolog [Salvelinus alpinus]
evm.TU.Chr40.1803	Molecular Function: guanyl-nucleotide exchange factor activity (GO:0005085);; Molecular Function: GTPase activator activity (GO:0005096);; Biological Process: small GTPase mediated signal transduction (GO:0007264);; Biological Process: cell migration (GO:0016477);	K17707|0.0e+00|salp:111975091|K17707 dedicator of cytokinesis protein 5 | (RefSeq) dedicator of cytokinesis protein 5-like isoform X1	DOCK N-terminus	--	dedicator of cytokinesis protein 5-like isoform X1 OS=Salmo salar OX=8030 GN=LOC106585561 PE=3 SV=1	T	Signal transduction mechanisms	dedicator of cytokinesis protein 5-like isoform X1 [Salvelinus alpinus]
evm.TU.Chr40.1824	Biological Process: signal transduction (GO:0007165);; Biological Process: regulation of GTPase activity (GO:0043087);	K20131|2.2e-12|tut:107369542|K20131 Rab5 GDP/GTP exchange factor | (RefSeq) rab5 GDP/GTP exchange factor	GTPase-activator protein for Ras-like GTPase	GTPase-activating protein and VPS9 domain-containing protein 1 OS=Xenopus laevis OX=8355 GN=gapvd1 PE=2 SV=1	GTPase-activating protein and VPS9 domain-containing protein 1-like isoform X8 OS=Salmo salar OX=8030 GN=LOC106585543 PE=3 SV=1	U	Intracellular trafficking, secretion, and vesicular transport	GTPase-activating protein and VPS9 domain-containing protein 1-like isoform X4 [Oncorhynchus tshawytscha]
evm.TU.Chr35.637	Molecular Function: transmembrane receptor protein serine/threonine kinase activity (GO:0004675);; Molecular Function: ATP binding (GO:0005524);; Cellular Component: integral component of membrane (GO:0016021);; Molecular Function: metal ion binding (GO:0046872);	K04674|3.3e-249|salp:111953601|K04674 TGF-beta receptor type-1 [EC:2.7.11.30] | (RefSeq) TGF-beta receptor type-1 isoform X1	Lanthionine synthetase C-like protein	Bone morphogenetic protein receptor type-1B OS=Gallus gallus OX=9031 GN=BMPR1B PE=2 SV=1	Serine/threonine-protein kinase receptor OS=Salmo salar OX=8030 GN=LOC106590284 PE=3 SV=1	T	Signal transduction mechanisms	TGF-beta receptor type-1 isoform X1 [Salvelinus alpinus]
evm.TU.Chr39.475	Molecular Function: purine-nucleoside phosphorylase activity (GO:0004731);; Molecular Function: calcium ion binding (GO:0005509);; Biological Process: nucleoside metabolic process (GO:0009116);	K03783|8.6e-113|otw:112219109|K03783 purine-nucleoside phosphorylase [EC:2.4.2.1] | (RefSeq) purine nucleoside phosphorylase-like	Phosphorylase superfamily	Calretinin OS=Gallus gallus OX=9031 GN=CALB2 PE=2 SV=3	Calretinin OS=Poecilia reticulata OX=8081 PE=3 SV=1	T	Signal transduction mechanisms	calretinin-like, partial [Clarias magur]
evm.TU.Chr28.608	Cellular Component: mitochondrion (GO:0005739);; Cellular Component: integral component of membrane (GO:0016021);; Molecular Function: ribosome binding (GO:0043022);	K17800|2.5e-250|sasa:106580440|K17800 LETM1 and EF-hand domain-containing protein 1, mitochondrial | (RefSeq) LETM1 domain-containing protein LETM2, mitochondrial-like	LETM1-like protein	LETM1 domain-containing protein LETM2, mitochondrial OS=Xenopus tropicalis OX=8364 GN=letm2 PE=2 SV=1	Leucine zipper-EF-hand containing transmembrane protein 2 OS=Hucho hucho OX=62062 PE=4 SV=1	S	Function unknown	LETM1 domain-containing protein LETM2, mitochondrial [Oncorhynchus kisutch]
evm.TU.Chr31.1297	Cellular Component: integral component of membrane (GO:0016021);	--	7 transmembrane receptor (rhodopsin family)	--	G-protein coupled receptor 4 OS=Anabarilius grahami OX=495550 GN=DPX16_3838 PE=4 SV=1	--	--	G-protein coupled receptor 20-like [Oncorhynchus tshawytscha]
evm.TU.Chr21.559	Biological Process: cell morphogenesis (GO:0000902);; Biological Process: cell morphogenesis involved in differentiation (GO:0000904);; Molecular Function: molecular_function (GO:0003674);; Molecular Function: signaling receptor binding (GO:0005102);; Molecular Function: binding (GO:0005488);; Molecular Function: protein binding (GO:0005515);; Cellular Component: cellular_component (GO:0005575);;…	K08621|6.7e-81|myd:102755927|K08621 a disintegrin and metalloproteinase with thrombospondin motifs 6 [EC:3.4.24.-] | (RefSeq) ADAMTS6; ADAM metallopeptidase with thrombospondin type 1 motif 6	Thrombospondin type 1 domain	Spondin-1 OS=Gallus gallus OX=9031 GN=SPON1 PE=2 SV=1	ADAMTS-like 3 OS=Salmo trutta OX=8032 PE=4 SV=1	T	Signal transduction mechanisms	ADAMTS-like protein 3 isoform X1 [Salmo trutta]
evm.TU.Chr10.3026	Molecular Function: nucleic acid binding (GO:0003676);	K09228|7.8e-12|csem:103377330|K09228 KRAB domain-containing zinc finger protein | (RefSeq) zinc finger protein 708-like isoform X1	Zinc finger, C2H2 type	--	Uncharacterized protein OS=Hucho hucho OX=62062 PE=4 SV=1	S	Function unknown	uncharacterized protein LOC115176644 [Salmo trutta]
evm.TU.Chr38.667	Molecular Function: nucleic acid binding (GO:0003676);	K17569|3.4e-270|sasa:106607893|K17569 G patch domain-containing protein 2 | (RefSeq) G patch domain-containing protein 2-like	G-patch domain	RNA-binding protein 5-A OS=Xenopus laevis OX=8355 GN=rbm5-a PE=2 SV=1	G patch domain-containing protein 2-like isoform X1 OS=Salmo salar OX=8030 GN=LOC106607893 PE=4 SV=1	S	Function unknown	PREDICTED: G patch domain-containing protein 2-like isoform X1 [Salmo salar]
evm.TU.Chr24.419	Cellular Component: phagophore assembly site (GO:0000407);; Molecular Function: molecular_function (GO:0003674);; Molecular Function: binding (GO:0005488);; Molecular Function: protein binding (GO:0005515);; Cellular Component: cellular_component (GO:0005575);; Cellular Component: intracellular (GO:0005622);; Cellular Component: obsolete cell (GO:0005623);; Cellular Component: cytoplasm (GO:00057…	K17987|5.9e-13|myi:110449314|K17987 next to BRCA1 gene 1 protein | (RefSeq) next to BRCA1 gene 1 protein-like	Ig-like domain from next to BRCA1 gene	Protein ILRUN OS=Danio rerio OX=7955 GN=ilrun PE=2 SV=1	Inflammation and lipid regulator with UBA-like and NBR1-like domains OS=Hucho hucho OX=62062 GN=ILRUN PE=4 SV=1	S	Function unknown	uncharacterized protein C6orf106 homolog [Salvelinus alpinus]
evm.TU.Chr14.141	Molecular Function: endonuclease activity (GO:0004519);	K21411|0.0e+00|sasa:106574192|K21411 ankyrin repeat and LEM domain-containing protein 1 | (RefSeq) serine-rich adhesin for platelets-like	LEM domain	--	Zgc:85936 OS=Hucho hucho OX=62062 PE=4 SV=1	S	Function unknown	PREDICTED: serine-rich adhesin for platelets-like isoform X1 [Salmo salar]
evm.TU.Chr40.1925	--	--	Putative Interleukin 2 receptor, gamma chain	--	Uncharacterized protein OS=Salmo trutta OX=8032 PE=4 SV=1	S	Function unknown	PREDICTED: uncharacterized protein C22orf15-like isoform X1 [Salmo salar]
evm.TU.Chr36.17	Molecular Function: DNA binding (GO:0003677);; Cellular Component: nucleus (GO:0005634);	K16912|8.5e-59|ocu:100358907|K16912 ribosomal biogenesis protein LAS1 | (RefSeq) LAS1L; LAS1 like, ribosome biogenesis factor	ELM2 domain	Mesoderm induction early response protein 1 OS=Gallus gallus OX=9031 GN=MIER1 PE=2 SV=1	Mesoderm induction early response 1, family member 3 a OS=Hucho hucho OX=62062 PE=4 SV=1	K	Transcription	mesoderm induction early response protein 3-like isoform X1 [Oncorhynchus mykiss]
evm.TU.Chr22.644	Molecular Function: DNA-binding transcription factor activity (GO:0003700);; Biological Process: positive regulation of transcription from RNA polymerase II promoter in response to calcium ion (GO:0061400);	K21595|1.8e-50|sasa:106601995|K21595 calcium-responsive transcription factor | (RefSeq) uncharacterized LOC106601995	Amyotrophic lateral sclerosis 2 chromosomal region candidate gene 8	--	uncharacterized protein LOC106599121 OS=Salmo salar OX=8030 GN=LOC106599121 PE=4 SV=1	K	Transcription	uncharacterized protein LOC109871910 isoform X2 [Oncorhynchus kisutch]
evm.TU.Chr31.257	Molecular Function: cysteine-type endopeptidase activity (GO:0004197);	K02187|8.5e-160|sasa:106602722|K02187 caspase 3 [EC:3.4.22.56] | (RefSeq) CASP3; caspase-3-like	Caspase domain	Caspase-3 OS=Xenopus laevis OX=8355 GN=casp3 PE=2 SV=1	Caspase 3, apoptosis-related cysteine peptidase a OS=Hucho hucho OX=62062 PE=3 SV=1	D	Cell cycle control, cell division, chromosome partitioning	PREDICTED: caspase-3-like [Salmo salar]
evm.TU.Chr34.451	Molecular Function: aminoacylase activity (GO:0004046);; Cellular Component: cytoplasm (GO:0005737);; Biological Process: cellular amino acid metabolic process (GO:0006520);	K14677|9.3e-30|salp:112070374|K14677 aminoacylase [EC:3.5.1.14] | (RefSeq) acy1; aminoacylase-1	--	--	M20_dimer domain-containing protein OS=Hucho hucho OX=62062 PE=4 SV=1	E	Amino acid transport and metabolism	unnamed protein product [Coregonus sp. 'balchen']
evm.TU.Chr40.1805	Cellular Component: integral component of membrane (GO:0016021);	K06788|2.7e-170|sasa:106585574|K06788 coxsackievirus and adenovirus receptor | (RefSeq) coxsackievirus and adenovirus receptor homolog	Immunoglobulin V-set domain	Coxsackievirus and adenovirus receptor homolog OS=Danio rerio OX=7955 GN=cxadr PE=2 SV=1	V-set and immunoglobulin domain containing 8b OS=Hucho hucho OX=62062 PE=4 SV=1	T	Signal transduction mechanisms	PREDICTED: coxsackievirus and adenovirus receptor homolog [Salmo salar]
evm.TU.Chr2.609	Biological Process: regulation of neurotransmitter levels (GO:0001505);; Molecular Function: molecular_function (GO:0003674);; Molecular Function: transporter activity (GO:0005215);; Molecular Function: choline:sodium symporter activity (GO:0005307);; Molecular Function: neurotransmitter transmembrane transporter activity (GO:0005326);; Molecular Function: neurotransmitter:sodium symporter activi…	K14387|3.2e-254|sasa:106586545|K14387 solute carrier family 5 (high affinity choline transporter), member 7 | (RefSeq) high-affinity choline transporter 1-like	Sodium:solute symporter family	High-affinity choline transporter 1 OS=Torpedo marmorata OX=7788 GN=CHT1 PE=2 SV=1	Uncharacterized protein OS=Coregonus sp. 'balchen' OX=861768 GN=CSTEINMANNI_LOCUS1926747 PE=4 SV=1	I	Lipid transport and metabolism	unnamed protein product [Coregonus sp. 'balchen']
evm.TU.Chr40.1055	Biological Process: ubiquitin-dependent protein catabolic process (GO:0006511);; Biological Process: protein deubiquitination (GO:0016579);; Molecular Function: thiol-dependent ubiquitinyl hydrolase activity (GO:0036459);	K11857|0.0e+00|sasa:106587191|K11857 ubiquitin carboxyl-terminal hydrolase 47 [EC:3.4.19.12] | (RefSeq) ubiquitin carboxyl-terminal hydrolase 47-like	Ubiquitin-like domain	Ubiquitin carboxyl-terminal hydrolase 47 OS=Gallus gallus OX=9031 GN=USP47 PE=3 SV=1	Ubiquitin specific peptidase 47 OS=Hucho hucho OX=62062 PE=4 SV=1	O	Posttranslational modification, protein turnover, chaperones	ubiquitin carboxyl-terminal hydrolase 47-like [Oncorhynchus mykiss]
evm.TU.Chr34.676	--	K15504|1.1e-24|otw:112254745|K15504 serine/threonine-protein phosphatase 6 regulatory ankyrin repeat subunit C | (RefSeq) serine/threonine-protein phosphatase 6 regulatory ankyrin repeat subunit C-like isoform X1	Ankyrin repeats (many copies)	Serine/threonine-protein phosphatase 6 regulatory ankyrin repeat subunit C OS=Danio rerio OX=7955 GN=ankrd52 PE=2 SV=1	ANK_REP_REGION domain-containing protein OS=Oncorhynchus mykiss OX=8022 GN=GSONMT00032802001 PE=4 SV=1	S	Function unknown	serine/threonine-protein phosphatase 6 regulatory ankyrin repeat subunit C isoform X2 [Oncorhynchus kisutch]
evm.TU.Chr28.257	--	--	--	--	Uncharacterized protein OS=Larimichthys crocea OX=215358 GN=D5F01_LYC23977 PE=4 SV=1	--	--	hypothetical protein D5F01_LYC25095 [Larimichthys crocea]
evm.TU.Chr9.1401	Cellular Component: extracellular space (GO:0005615);; Biological Process: regulation of autophagy (GO:0010506);	K01895|8.9e-53|scan:103818596|K01895 acetyl-CoA synthetase [EC:6.2.1.1] | (RefSeq) ACSS2; acetyl-coenzyme A synthetase, cytoplasmic isoform X1	Protein SOGA	Dystrophin OS=Gallus gallus OX=9031 GN=DMD PE=2 SV=1	Microtubule crosslinking factor 1 OS=Esox lucius OX=8010 PE=3 SV=1	S	Function unknown	microtubule cross-linking factor 1 isoform X1 [Salmo trutta]
evm.TU.Chr16.1192	Cellular Component: integral component of membrane (GO:0016021);	K20363|6.8e-140|salp:111981135|K20363 protein YIPF5/7 | (RefSeq) protein YIPF5	Yip1 domain	Protein YIPF5 OS=Danio rerio OX=7955 GN=yipf5 PE=2 SV=1	Protein YIPF OS=Hucho hucho OX=62062 PE=3 SV=1	U	Intracellular trafficking, secretion, and vesicular transport	PREDICTED: protein YIPF5 [Salmo salar]
evm.TU.Chr24.1060	Molecular Function: GTPase activity (GO:0003924);; Biological Process: G protein-coupled receptor signaling pathway (GO:0007186);; Molecular Function: guanyl nucleotide binding (GO:0019001);; Molecular Function: G-protein beta/gamma-subunit complex binding (GO:0031683);	K04630|2.0e-176|els:105013496|K04630 guanine nucleotide-binding protein G(i) subunit alpha | (RefSeq) guanine nucleotide-binding protein G(k) subunit alpha	G-protein alpha subunit	Guanine nucleotide-binding protein G(i) subunit alpha-1 OS=Gallus gallus OX=9031 GN=GNAI1 PE=2 SV=2	Uncharacterized protein OS=Salmo trutta OX=8032 GN=LOC115168690 PE=4 SV=1	T	Signal transduction mechanisms	guanine nucleotide-binding protein G(k) subunit alpha-like [Salmo trutta]
evm.TU.Chr11.977	--	--	DNA polymerase processivity factor	--	--	--	--	--
evm.TU.Chr13.740	Molecular Function: metal ion binding (GO:0046872);	K23339|4.4e-24|aplc:110981908|K23339 protein yippee-like 5 | (RefSeq) protein yippee-like 5	Yippee zinc-binding/DNA-binding /Mis18, centromere assembly	Protein yippee-like 1 OS=Coturnix japonica OX=93934 GN=YPEL1 PE=3 SV=1	Yippee domain-containing protein OS=Oncorhynchus mykiss OX=8022 GN=GSONMT00035067001 PE=3 SV=1	S	Function unknown	unnamed protein product [Oncorhynchus mykiss]
evm.TU.Chr28.537	Biological Process: eye development (GO:0001654);; Molecular Function: molecular_function (GO:0003674);; Molecular Function: nucleic acid binding (GO:0003676);; Molecular Function: DNA binding (GO:0003677);; Molecular Function: binding (GO:0005488);; Molecular Function: protein binding (GO:0005515);; Cellular Component: cellular_component (GO:0005575);; Cellular Component: intracellular (GO:00056…	K22383|7.9e-23|ocu:100338180|K22383 interferon regulatory factor 2-binding protein | (RefSeq) interferon regulatory factor 2-binding protein-like	--	Zinc finger protein 703 OS=Danio rerio OX=7955 GN=znf703 PE=1 SV=1	C2H2-type domain-containing protein OS=Salmo trutta OX=8032 GN=LOC115200362 PE=3 SV=1	K	Transcription	zinc finger protein 703-like [Salmo trutta]
evm.TU.Chr20.398	Molecular Function: molecular_function (GO:0003674);; Molecular Function: transmembrane signaling receptor activity (GO:0004888);; Molecular Function: G protein-coupled receptor activity (GO:0004930);; Cellular Component: cellular_component (GO:0005575);; Cellular Component: intracellular (GO:0005622);; Cellular Component: obsolete cell (GO:0005623);; Cellular Component: centrosome (GO:0005813);;…	K04597|6.2e-88|els:105023673|K04597 adhesion G protein-coupled receptor B2 | (RefSeq) adgrb2; adhesion G protein-coupled receptor B2 isoform X1	Adhesion GPCR B N-terminal region	--	Uncharacterized protein OS=Hucho hucho OX=62062 PE=4 SV=1	T	Signal transduction mechanisms	PREDICTED: adhesion G protein-coupled receptor B2-like [Salmo salar]
evm.TU.Chr27.15	Cellular Component: extracellular region (GO:0005576);; Molecular Function: growth factor activity (GO:0008083);	K20012|8.1e-165|sasa:106588223|K20012 growth differentiation factor 6 | (RefSeq) gdf6; growth differentiation factor 6	Transforming growth factor beta like domain	Growth/differentiation factor 6-B OS=Danio rerio OX=7955 GN=gdf6b PE=2 SV=1	TGF_BETA_2 domain-containing protein OS=Hucho hucho OX=62062 PE=3 SV=1	T	Signal transduction mechanisms	unnamed protein product [Coregonus sp. 'balchen']
evm.TU.Chr18.1137	Biological Process: system process (GO:0003008);; Biological Process: sensory perception (GO:0007600);; Biological Process: biological_process (GO:0008150);; Biological Process: sensory perception of pain (GO:0019233);; Biological Process: multicellular organismal process (GO:0032501);; Biological Process: nervous system process (GO:0050877);	--	SUZ domain	SUZ domain-containing protein 1 OS=Danio rerio OX=7955 GN=szrd1 PE=1 SV=1	SUZ domain-containing protein 1 OS=Hucho hucho OX=62062 PE=3 SV=1	S	Function unknown	PREDICTED: SUZ domain-containing protein 1-like [Salmo salar]
evm.TU.Chr22.559	--	K05719|0.0e+00|otw:112227000|K05719 integrin beta 1 | (RefSeq) integrin beta-1-like	Integrin beta chain VWA domain	Integrin beta-1 OS=Gallus gallus OX=9031 GN=ITGB1 PE=1 SV=1	Integrin beta OS=Salmo trutta OX=8032 GN=ITGB1 PE=3 SV=1	--	--	integrin beta-1-like [Oncorhynchus nerka]
evm.TU.Chr31.1300	Cellular Component: integral component of membrane (GO:0016021);	--	--	--	Uracil nucleotide/cysteinyl leukotriene receptor OS=Anabarilius grahami OX=495550 GN=DPX16_1710 PE=4 SV=1	O	Posttranslational modification, protein turnover, chaperones	G-protein coupled receptor 20-like [Oncorhynchus tshawytscha]
evm.TU.Chr27.921	--	--	Collagen triple helix repeat (20 copies)	--	--	--	--	--
evm.TU.Chr10.3019	Cellular Component: lytic vacuole (GO:0000323);; Biological Process: regulation of cell growth (GO:0001558);; Biological Process: ameboidal-type cell migration (GO:0001667);; Biological Process: cell activation (GO:0001775);; Biological Process: immune effector process (GO:0002252);; Biological Process: cell activation involved in immune response (GO:0002263);; Biological Process: myeloid leukocy…	K01312|2.1e-138|salp:111958962|K01312 trypsin [EC:3.4.21.4] | (RefSeq) trypsin-3	Trypsin	Trypsin-3 (Fragment) OS=Salmo salar OX=8030 PE=1 SV=1	Peptidase S1 domain-containing protein OS=Salmo trutta OX=8032 GN=LOC115164527 PE=4 SV=1	E	Amino acid transport and metabolism	trypsin-3 [Salmo trutta]
evm.TU.Chr16.415	Molecular Function: DNA binding (GO:0003677);; Biological Process: regulation of transcription, DNA-templated (GO:0006355);	K13207|3.3e-10|mgp:100541023|K13207 CUG-BP- and ETR3-like factor | (RefSeq) CELF5; CUGBP Elav-like family member 5 isoform X1	Transcriptional Coactivator p15 (PC4)	Activated RNA polymerase II transcriptional coactivator p15 OS=Gallus gallus OX=9031 GN=SUB1 PE=2 SV=1	Activated RNA polymerase II transcriptional coactivator p15 OS=Salmo salar OX=8030 GN=TCP4 PE=2 SV=1	K	Transcription	PREDICTED: activated RNA polymerase II transcriptional coactivator p15-like [Salmo salar]
evm.TU.Chr1.280	--	--	Protein of unknown function (DUF1270)	--	--	--	--	--
evm.TU.Chr40.1928	Molecular Function: purinergic nucleotide receptor activity (GO:0001614);; Molecular Function: extracellularly ATP-gated cation channel activity (GO:0004931);; Molecular Function: ATP binding (GO:0005524);; Cellular Component: integral component of plasma membrane (GO:0005887);; Biological Process: response to ATP (GO:0033198);; Cellular Component: postsynapse (GO:0098794);	K05220|0.0e+00|salp:111974561|K05220 P2X purinoceptor 7 | (RefSeq) P2X purinoceptor 4-like isoform X1	ATP P2X receptor	--	P2X purinoceptor OS=Hucho hucho OX=62062 PE=3 SV=1	T	Signal transduction mechanisms	P2X purinoceptor 4-like isoform X1 [Salmo trutta]
evm.TU.Chr14.658	Cellular Component: Golgi membrane (GO:0000139);; Molecular Function: molecular_function (GO:0003674);; Molecular Function: catalytic activity (GO:0003824);; Molecular Function: endopeptidase activity (GO:0004175);; Molecular Function: metalloendopeptidase activity (GO:0004222);; Molecular Function: serine-type endopeptidase activity (GO:0004252);; Cellular Component: cellular_component (GO:00055…	K08653|0.0e+00|salp:111952396|K08653 membrane-bound transcription factor site-1 protease [EC:3.4.21.112] | (RefSeq) membrane-bound transcription factor site-1 protease	Subtilase family	--	Peptidase_S8 domain-containing protein OS=Salmo trutta OX=8032 GN=LOC115151963 PE=4 SV=1	O	Posttranslational modification, protein turnover, chaperones	membrane-bound transcription factor site-1 protease-like [Salmo trutta]
evm.TU.Chr22.779	Cellular Component: integral component of membrane (GO:0016021);; Biological Process: vesicle-mediated transport (GO:0016192);	K08517|2.2e-115|sasa:106598838|K08517 vesicle transport protein SEC22 | (RefSeq) vesicle-trafficking protein SEC22b-B-like	Regulated-SNARE-like domain	Vesicle-trafficking protein SEC22b-B OS=Danio rerio OX=7955 GN=sec22bb PE=2 SV=1	Uncharacterized protein OS=Hucho hucho OX=62062 PE=3 SV=1	U	Intracellular trafficking, secretion, and vesicular transport	vesicle-trafficking protein SEC22b-B-like [Oncorhynchus mykiss]
evm.TU.Chr19.252	--	K09228|5.4e-58|sasa:106569460|K09228 KRAB domain-containing zinc finger protein | (RefSeq) uncharacterized LOC106569460	TERF1-interacting nuclear factor 2 N-terminus	--	uncharacterized protein LOC106569460 isoform X1 OS=Salmo salar OX=8030 GN=LOC106569460 PE=4 SV=1	S	Function unknown	PREDICTED: uncharacterized protein LOC106569460 isoform X2 [Salmo salar]
evm.TU.Chr24.420	Molecular Function: molecular_function (GO:0003674);; Molecular Function: binding (GO:0005488);; Molecular Function: protein binding (GO:0005515);; Molecular Function: enzyme binding (GO:0019899);; Molecular Function: identical protein binding (GO:0042802);; Molecular Function: histone deacetylase binding (GO:0042826);	K11095|1.2e-23|otw:112221970|K11095 U1 small nuclear ribonucleoprotein C | (RefSeq) U1 small nuclear ribonucleoprotein C-like	N-terminal region of Chorein or VPS13	UHRF1-binding protein 1-like OS=Xenopus laevis OX=8355 GN=uhrf1bp1l PE=2 SV=1	Chorein_N domain-containing protein OS=Salmo trutta OX=8032 GN=LOC115168137 PE=4 SV=1	S	Function unknown	UHRF1-binding protein 1-like [Salmo trutta]
evm.TU.Chr37.400	Biological Process: eye development (GO:0001654);; Biological Process: compound eye morphogenesis (GO:0001745);; Biological Process: eye photoreceptor cell differentiation (GO:0001754);; Biological Process: system process (GO:0003008);; Molecular Function: molecular_function (GO:0003674);; Molecular Function: binding (GO:0005488);; Molecular Function: protein binding (GO:0005515);; Cellular Compo…	K24183|0.0e+00|sasa:106612894|K24183 neurobeachin | (RefSeq) neurobeachin-like	Domain of unknown function (DUF4704)	Neurobeachin (Fragment) OS=Gallus gallus OX=9031 GN=NBEA PE=2 SV=1	neurobeachin-like isoform X5 OS=Salmo salar OX=8030 GN=LOC106612894 PE=3 SV=1	U	Intracellular trafficking, secretion, and vesicular transport	PREDICTED: neurobeachin-like isoform X5 [Salmo salar]
evm.TU.Chr6.747	Biological Process: cilium movement (GO:0003341);; Cellular Component: cellular_component (GO:0005575);; Cellular Component: intracellular (GO:0005622);; Cellular Component: obsolete cell (GO:0005623);; Cellular Component: cytoplasm (GO:0005737);; Cellular Component: cytoskeleton (GO:0005856);; Cellular Component: cilium (GO:0005929);; Cellular Component: axoneme (GO:0005930);; Biological Process…	--	Cilia- and flagella-associated protein 91	--	MYCBP-associated, testis expressed 1 OS=Hucho hucho OX=62062 PE=4 SV=1	S	Function unknown	PREDICTED: protein MAATS1 [Salmo salar]
evm.TU.Chr16.417	Molecular Function: RNA helicase activity (GO:0003724);; Molecular Function: translation initiation factor activity (GO:0003743);; Molecular Function: ATP binding (GO:0005524);; Cellular Component: cytoplasm (GO:0005737);; Biological Process: positive regulation of translational initiation (GO:0045948);	K18995|0.0e+00|salp:111980879|K18995 ATP-dependent RNA helicase DHX29 [EC:3.6.4.13] | (RefSeq) dhx29; ATP-dependent RNA helicase DHX29	Helicase associated domain (HA2)	ATP-dependent RNA helicase dhx29 OS=Xenopus laevis OX=8355 GN=dhx29 PE=2 SV=1	ATP-dependent RNA helicase DHX29 OS=Hucho hucho OX=62062 GN=DHX29 PE=3 SV=1	A	RNA processing and modification	ATP-dependent RNA helicase DHX29 [Salvelinus alpinus]
evm.TU.Chr36.436	--	K14317|0.0e+00|sasa:106565702|K14317 nuclear pore complex protein Nup214 | (RefSeq) nuclear pore complex protein Nup214-like	Nucleoporin Nup214 phenylalanine-glycine (FG) domain	--	Nup214_FG domain-containing protein OS=Hucho hucho OX=62062 PE=4 SV=1	--	--	nuclear pore complex protein Nup214-like isoform X2 [Oncorhynchus mykiss]
evm.TU.Chr10.3022	Molecular Function: nucleic acid binding (GO:0003676);	--	Zinc finger, C2H2 type	--	Uncharacterized protein OS=Hucho hucho OX=62062 PE=4 SV=1	S	Function unknown	zinc finger protein 628-like [Salmo trutta]
evm.TU.Chr28.256	--	--	--	--	Uncharacterized protein OS=Collichthys lucidus OX=240159 GN=D9C73_000055 PE=4 SV=1	--	--	hypothetical protein D5F01_LYC24596 [Larimichthys crocea]
evm.TU.Chr36.887	Molecular Function: ligase activity (GO:0016874);	K10641|0.0e+00|sasa:106570294|K10641 E3 ubiquitin-protein ligase LRSAM1 [EC:2.3.2.27] | (RefSeq) lrsam1; leucine rich repeat and sterile alpha motif containing 1	Leucine rich repeat	--	E3 ubiquitin-protein ligase LRSAM1 OS=Salmo salar OX=8030 GN=lrsam1 PE=4 SV=1	S	Function unknown	E3 ubiquitin-protein ligase LRSAM1 [Salmo trutta]
evm.TU.Chr27.745	Cellular Component: nucleus (GO:0005634);; Molecular Function: protein heterodimerization activity (GO:0046982);	K08066|2.4e-115|salp:112068392|K08066 nuclear transcription factor Y, gamma | (RefSeq) nuclear transcription factor Y subunit gamma-like isoform X1	Core histone H2A/H2B/H3/H4	--	Nuclear transcription factor Y, gamma OS=Hucho hucho OX=62062 PE=4 SV=1	K	Transcription	nuclear transcription factor Y subunit gamma-like isoform X11 [Oncorhynchus kisutch]
evm.TU.Chr34.683	Cellular Component: integral component of membrane (GO:0016021);	K07297|2.5e-223|salp:111970227|K07297 adiponectin receptor | (RefSeq) adiponectin receptor protein 1	Haemolysin-III related	--	Adiponectin receptor 1a OS=Hucho hucho OX=62062 PE=3 SV=1	T	Signal transduction mechanisms	adiponectin receptor protein 1-like [Salmo trutta]
evm.TU.Chr14.140	Molecular Function: magnesium ion binding (GO:0000287);; Molecular Function: protease binding (GO:0002020);; Molecular Function: molecular_function (GO:0003674);; Molecular Function: catalytic activity (GO:0003824);; Molecular Function: alkaline phosphatase activity (GO:0004035);; Molecular Function: binding (GO:0005488);; Molecular Function: protein binding (GO:0005515);; Cellular Component: cel…	K01077|2.2e-278|sasa:106574193|K01077 alkaline phosphatase [EC:3.1.3.1] | (RefSeq) intestinal-type alkaline phosphatase-like	Alkaline phosphatase	Alkaline phosphatase OS=Gadus morhua OX=8049 PE=1 SV=1	Alkaline phosphatase OS=Salmo trutta OX=8032 GN=LOC115151483 PE=3 SV=1	P	Inorganic ion transport and metabolism	PREDICTED: intestinal-type alkaline phosphatase-like [Salmo salar]
evm.TU.Chr24.1059	Molecular Function: G protein-coupled receptor activity (GO:0004930);; Cellular Component: integral component of membrane (GO:0016021);	K08414|1.4e-264|sasa:106566362|K08414 G protein-coupled receptor 61 | (RefSeq) probable G-protein coupled receptor 61	7 transmembrane receptor (rhodopsin family)	Probable G-protein coupled receptor (Fragment) OS=Oryzias latipes OX=8090 PE=3 SV=1	G_PROTEIN_RECEP_F1_2 domain-containing protein OS=Hucho hucho OX=62062 PE=3 SV=1	T	Signal transduction mechanisms	PREDICTED: probable G-protein coupled receptor 61 [Salmo salar]
evm.TU.Chr1.1107	Molecular Function: cytochrome-c oxidase activity (GO:0004129);; Cellular Component: mitochondrial respirasome (GO:0005746);; Cellular Component: integral component of membrane (GO:0016021);	K02270|9.5e-37|salp:111978407|K02270 cytochrome c oxidase subunit 7a | (RefSeq) cytochrome c oxidase subunit 7A-related protein, mitochondrial-like	Cytochrome c oxidase subunit VII	--	Cytochrome c oxidase subunit 7A2 like OS=Hucho hucho OX=62062 GN=COX7A2L PE=3 SV=1	S	Function unknown	cytochrome c oxidase subunit 7A-related protein, mitochondrial-like [Salvelinus alpinus]
evm.TU.Chr9.1307	Cellular Component: voltage-gated sodium channel complex (GO:0001518);; Molecular Function: voltage-gated ion channel activity (GO:0005244);; Molecular Function: voltage-gated sodium channel activity (GO:0005248);; Biological Process: regulation of ion transmembrane transport (GO:0034765);	K04838|0.0e+00|sasa:106569797|K04838 voltage-gated sodium channel type V alpha | (RefSeq) sodium channel protein type 4 subunit alpha-like	Ion transport protein	Sodium channel protein type 4 subunit alpha A OS=Danio rerio OX=7955 GN=scn4aa PE=2 SV=2	Sodium channel protein OS=Salmo salar OX=8030 GN=LOC106569797 PE=3 SV=1	P	Inorganic ion transport and metabolism	sodium channel protein type 4 subunit alpha-like [Salmo trutta]
evm.TU.Chr40.1053	Molecular Function: metal ion binding (GO:0046872);; Molecular Function: FAD binding (GO:0071949);	K19947|0.0e+00|sasa:106587193|K19947 F-actin monooxygenase [EC:1.14.13.225] | (RefSeq) protein-methionine sulfoxide oxidase MICAL2-like	Calponin homology (CH) domain	Protein-methionine sulfoxide oxidase mical2b OS=Danio rerio OX=7955 GN=mical2b PE=2 SV=2	F-actin monooxygenase OS=Salmo salar OX=8030 GN=LOC106587193 PE=3 SV=1	Z	Cytoskeleton	PREDICTED: protein-methionine sulfoxide oxidase MICAL2-like isoform X7 [Salmo salar]
evm.TU.Chr14.139	Molecular Function: magnesium ion binding (GO:0000287);; Molecular Function: protease binding (GO:0002020);; Molecular Function: molecular_function (GO:0003674);; Molecular Function: catalytic activity (GO:0003824);; Molecular Function: alkaline phosphatase activity (GO:0004035);; Molecular Function: binding (GO:0005488);; Molecular Function: protein binding (GO:0005515);; Cellular Component: cel…	K01077|5.3e-297|sasa:106574189|K01077 alkaline phosphatase [EC:3.1.3.1] | (RefSeq) intestinal-type alkaline phosphatase-like	Alkaline phosphatase	Alkaline phosphatase, tissue-nonspecific isozyme OS=Gallus gallus OX=9031 GN=ALPL PE=2 SV=1	Alkaline phosphatase OS=Salmo trutta OX=8032 GN=LOC115151482 PE=3 SV=1	P	Inorganic ion transport and metabolism	intestinal-type alkaline phosphatase-like isoform X1 [Salmo trutta]
evm.TU.Chr24.422	Molecular Function: molecular_function (GO:0003674);; Molecular Function: binding (GO:0005488);; Molecular Function: protein binding (GO:0005515);	K21413|0.0e+00|salp:111977077|K21413 ankyrin repeat and SAM domain-containing protein 1 | (RefSeq) ankyrin repeat and SAM domain-containing protein 1A isoform X1	SAM domain (Sterile alpha motif)	Ankyrin repeat and sterile alpha motif domain-containing protein 1B OS=Danio rerio OX=7955 GN=anks1b PE=3 SV=1	Uncharacterized protein OS=Salmo trutta OX=8032 GN=ANKS1A PE=4 SV=1	T	Signal transduction mechanisms	ankyrin repeat and SAM domain-containing protein 1A isoform X10 [Salvelinus alpinus]
evm.TU.Chr38.407	--	--	--	--	Uncharacterized protein (Fragment) OS=Coregonus sp. 'balchen' OX=861768 GN=CSTEINMANNI_LOCUS890454 PE=4 SV=1	--	--	uncharacterized protein LOC111973832 [Salvelinus alpinus]
evm.TU.Chr23.451	Molecular Function: DNA-binding transcription factor activity (GO:0003700);; Cellular Component: nucleus (GO:0005634);; Biological Process: multicellular organism development (GO:0007275);; Molecular Function: sequence-specific DNA binding (GO:0043565);	K09308|8.8e-132|otw:112235469|K09308 homeobox protein HoxB/C/D8 | (RefSeq) homeobox protein Hox-C8a-like	Homeodomain	Homeobox protein Hox-C8a OS=Danio rerio OX=7955 GN=hoxc8a PE=2 SV=1	Homeobox domain-containing protein OS=Hucho hucho OX=62062 PE=4 SV=1	K	Transcription	homeobox protein Hox-C8a-like [Oncorhynchus tshawytscha]
evm.TU.Chr16.418	Biological Process: RNA splicing, via transesterification reactions (GO:0000375);; Biological Process: RNA splicing, via transesterification reactions with bulged adenosine as nucleophile (GO:0000377);; Biological Process: mRNA splicing, via spliceosome (GO:0000398);; Biological Process: maturation of 5.8S rRNA (GO:0000460);; Biological Process: immune effector process (GO:0002252);; Biological P…	K12598|0.0e+00|sasa:106568406|K12598 ATP-dependent RNA helicase DOB1 [EC:3.6.4.13] | (RefSeq) superkiller viralicidic activity 2-like 2	rRNA-processing arch domain	--	Uncharacterized protein OS=Salmo trutta OX=8032 GN=LOC115149378 PE=4 SV=1	A	RNA processing and modification	exosome RNA helicase MTR4-like [Salmo trutta]
evm.TU.Chr2.693	Cellular Component: histone acetyltransferase complex (GO:0000123);	--	--	--	KAT8 regulatory NSL complex subunit 1-like OS=Hucho hucho OX=62062 PE=4 SV=1	S	Function unknown	KAT8 regulatory NSL complex subunit 1-like protein isoform X2 [Oncorhynchus mykiss]
evm.TU.Chr13.731	Biological Process: protein polyubiquitination (GO:0000209);; Molecular Function: molecular_function (GO:0003674);; Molecular Function: catalytic activity (GO:0003824);; Molecular Function: ubiquitin-protein transferase activity (GO:0004842);; Cellular Component: cellular_component (GO:0005575);; Cellular Component: intracellular (GO:0005622);; Cellular Component: obsolete cell (GO:0005623);; Cel…	K15712|0.0e+00|sasa:106603445|K15712 E3 ubiquitin-protein ligase TTC3 [EC:2.3.2.27] | (RefSeq) E3 ubiquitin-protein ligase TTC3-like	Family of unknown function (DUF5861)	--	E3 ubiquitin-protein ligase TTC3-like isoform X1 OS=Salmo salar OX=8030 GN=LOC106603445 PE=4 SV=1	O	Posttranslational modification, protein turnover, chaperones	PREDICTED: E3 ubiquitin-protein ligase TTC3-like isoform X1 [Salmo salar]
evm.TU.Chr13.654	Molecular Function: protein serine/threonine kinase activity (GO:0004674);; Molecular Function: guanyl-nucleotide exchange factor activity (GO:0005085);; Molecular Function: GTPase activator activity (GO:0005096);; Biological Process: signal transduction (GO:0007165);	K20629|1.8e-25|salp:111950127|K20629 active breakpoint cluster region-related protein | (RefSeq) active breakpoint cluster region-related protein isoform X1	--	Active breakpoint cluster region-related protein OS=Xenopus laevis OX=8355 GN=abr PE=2 SV=1	DH domain-containing protein OS=Hucho hucho OX=62062 PE=4 SV=1	T	Signal transduction mechanisms	active breakpoint cluster region-related protein isoform X3 [Salvelinus alpinus]
evm.TU.Chr28.260	--	--	--	--	Uncharacterized protein OS=Larimichthys crocea OX=215358 GN=D5F01_LYC13317 PE=4 SV=1	--	--	hypothetical protein D5F01_LYC13317 [Larimichthys crocea]
evm.TU.Chr1.354	Molecular Function: protein binding (GO:0005515);; Cellular Component: cellular_component (GO:0005575);; Cellular Component: intracellular (GO:0005622);; Cellular Component: obsolete cell (GO:0005623);; Cellular Component: nucleus (GO:0005634);; Cellular Component: nucleoplasm (GO:0005654);; Cellular Component: cytoplasm (GO:0005737);; Cellular Component: cytosol (GO:0005829);; Biological Process…	K12031|1.0e-84|sasa:106589467|K12031 tripartite motif-containing protein 65 | (RefSeq) tripartite motif-containing protein 65-like	SPRY domain	--	Uncharacterized protein OS=Coregonus sp. 'balchen' OX=861768 GN=CSTEINMANNI_LOCUS157 PE=4 SV=1	O	Posttranslational modification, protein turnover, chaperones	unnamed protein product [Coregonus sp. 'balchen']
evm.TU.Chr34.448	Cellular Component: integral component of membrane (GO:0016021);	K06458|2.9e-36|sasa:100136450|K06458 T-cell surface glycoprotein CD8 alpha chain | (RefSeq) CD8 alpha	Orthoreovirus membrane fusion protein p10	--	Ig-like domain-containing protein OS=Hucho hucho OX=62062 PE=4 SV=1	S	Function unknown	T-cell surface glycoprotein CD8 alpha precursor [Oncorhynchus mykiss]
evm.TU.Chr36.888	Molecular Function: peptidyl-prolyl cis-trans isomerase activity (GO:0003755);	K17478|9.8e-216|otw:112248302|K17478 FK506-binding protein 15 | (RefSeq) FK506-binding protein 15-like isoform X1	FKBP-type peptidyl-prolyl cis-trans isomerase	--	Peptidylprolyl isomerase OS=Salmo salar OX=8030 GN=fkbp15 PE=4 SV=1	O	Posttranslational modification, protein turnover, chaperones	FK506-binding protein 15-like isoform X3 [Salmo trutta]
evm.TU.Chr2.628	--	--	--	--	--	--	--	uncharacterized protein LOC111970230 [Salvelinus alpinus]
evm.TU.Chr35.696	Molecular Function: calcium ion binding (GO:0005509);; Cellular Component: plasma membrane (GO:0005886);; Biological Process: homophilic cell adhesion via plasma membrane adhesion molecules (GO:0007156);; Cellular Component: integral component of membrane (GO:0016021);	K06799|0.0e+00|sfm:108937738|K06799 cadherin 7, type 2 | (RefSeq) cadherin-7-like	Cadherin domain	Cadherin-7 OS=Gallus gallus OX=9031 GN=CDH7 PE=2 SV=1	Uncharacterized protein OS=Hucho hucho OX=62062 PE=4 SV=1	S	Function unknown	cadherin-7-like [Oncorhynchus nerka]
evm.TU.Chr37.491	Molecular Function: calcium ion binding (GO:0005509);; Cellular Component: integral component of membrane (GO:0016021);	K23531|2.8e-17|malb:109958880|K23531 calcium-binding protein 1/2/4/5 | (RefSeq) calcium-binding protein 5-like	EF hand	Calmodulin OS=Myxine glutinosa OX=7769 PE=2 SV=3	Calneuron 1 OS=Hucho hucho OX=62062 PE=4 SV=1	T	Signal transduction mechanisms	PREDICTED: calcium-binding protein 8 isoform X1 [Salmo salar]
evm.TU.Chr34.689	Molecular Function: aminopeptidase activity (GO:0004177);; Cellular Component: cytoplasm (GO:0005737);; Molecular Function: metalloexopeptidase activity (GO:0008235);; Molecular Function: manganese ion binding (GO:0030145);	K09611|7.9e-267|sasa:100195176|K09611 probable aminopeptidase NPEPL1 [EC:3.4.11.-] | (RefSeq) npepl1, pepl1; aminopeptidase-like 1	Cytosol aminopeptidase family, catalytic domain	Cytosol aminopeptidase OS=Xenopus tropicalis OX=8364 GN=lap3 PE=2 SV=1	Aminopeptidase like 1 OS=Hucho hucho OX=62062 PE=3 SV=1	E	Amino acid transport and metabolism	probable aminopeptidase NPEPL1 [Salmo salar]
evm.TU.Chr12.258	Molecular Function: hyaluronic acid binding (GO:0005540);; Biological Process: cell adhesion (GO:0007155);	K06792|0.0e+00|sasa:106584646|K06792 aggrecan 1 | (RefSeq) aggrecan core protein-like	Extracellular link domain	Aggrecan core protein OS=Gallus gallus OX=9031 GN=ACAN PE=1 SV=2	aggrecan core protein-like OS=Salmo salar OX=8030 GN=LOC106584646 PE=3 SV=1	T	Signal transduction mechanisms	PREDICTED: aggrecan core protein-like [Salmo salar]
evm.TU.Chr10.3021	--	K13814|4.3e-12|npr:108802163|K13814 t-SNARE domain-containing protein 1 | (RefSeq) t-SNARE domain-containing protein 1-like	Myb/SANT-like DNA-binding domain	--	Nuclear apoptosis-inducing factor 1 OS=Salmo trutta OX=8032 GN=LOC115177532 PE=3 SV=1	S	Function unknown	chromatin modification-related protein eaf-1-like isoform X2 [Salmo trutta]
evm.TU.Chr40.1806	Cellular Component: integral component of membrane (GO:0016021);	K16665|1.4e-20|lav:100662295|K16665 leucine-rich repeat transmembrane neuronal protein 1/2 | (RefSeq) LRRTM1; leucine-rich repeat transmembrane neuronal protein 1	Leucine rich repeat	--	Leucine rich repeat transmembrane neuronal 4 like 2 OS=Hucho hucho OX=62062 PE=4 SV=1	T	Signal transduction mechanisms	PREDICTED: leucine-rich repeat transmembrane neuronal protein 4-like [Salmo salar]
evm.TU.Chr34.957	Cellular Component: integral component of membrane (GO:0016021);; Molecular Function: carboxylic ester hydrolase activity (GO:0052689);	K14351|2.4e-239|sasa:106582981|K14351 arylacetamide deacetylase-like 3/4 [EC:3.1.1.-] | (RefSeq) arylacetamide deacetylase-like 3	alpha/beta hydrolase fold	--	Arylacetamide deacetylase-like 4 OS=Hucho hucho OX=62062 PE=3 SV=1	V	Defense mechanisms	arylacetamide deacetylase-like 4 [Salmo trutta]
evm.TU.Chr34.960	Molecular Function: ephrin receptor activity (GO:0005003);; Molecular Function: ATP binding (GO:0005524);; Cellular Component: integral component of plasma membrane (GO:0005887);	K05111|0.0e+00|otw:112254477|K05111 Eph receptor B2 [EC:2.7.10.1] | (RefSeq) ephrin type-B receptor 2 isoform X1	Protein tyrosine and serine/threonine kinase	Ephrin type-B receptor 2 OS=Gallus gallus OX=9031 GN=EPHB2 PE=1 SV=3	Receptor protein-tyrosine kinase OS=Salmo salar OX=8030 GN=LOC106582986 PE=4 SV=1	T	Signal transduction mechanisms	PREDICTED: ephrin type-B receptor 2-like isoform X11 [Salmo salar]
evm.TU.Chr26.197	Molecular Function: molecular_function (GO:0003674);; Molecular Function: GTPase activator activity (GO:0005096);; Molecular Function: binding (GO:0005488);; Molecular Function: protein binding (GO:0005515);; Cellular Component: cellular_component (GO:0005575);; Cellular Component: intracellular (GO:0005622);; Cellular Component: obsolete cell (GO:0005623);; Cellular Component: cytoplasm (GO:0005…	K20167|0.0e+00|sasa:106577134|K20167 TBC1 domain family member 14 | (RefSeq) TBC1 domain family member 12-like	Rab-GTPase-TBC domain	TBC1 domain family member 12 OS=Xenopus tropicalis OX=8364 GN=tbc1d12 PE=2 SV=1	Rab-GAP TBC domain-containing protein OS=Hucho hucho OX=62062 PE=4 SV=1	T	Signal transduction mechanisms	TBC1 domain family member 12-like isoform X1 [Salmo trutta]
evm.TU.Chr12.254	Biological Process: microtubule cytoskeleton organization (GO:0000226);; Cellular Component: microtubule (GO:0005874);; Molecular Function: microtubule binding (GO:0008017);	K10429|7.6e-111|sasa:106584644|K10429 microtubule-associated protein 1 | (RefSeq) microtubule-associated protein 1B-like	--	--	Uncharacterized protein OS=Hucho hucho OX=62062 PE=4 SV=1	Z	Cytoskeleton	PREDICTED: microtubule-associated protein 1B-like isoform X2 [Salmo salar]
evm.TU.Chr34.955	Cellular Component: cellular_component (GO:0005575);; Cellular Component: obsolete cell (GO:0005623);; Cellular Component: plasma membrane (GO:0005886);; Biological Process: multicellular organism development (GO:0007275);; Biological Process: nervous system development (GO:0007399);; Biological Process: biological_process (GO:0008150);; Cellular Component: external side of plasma membrane (GO:00…	--	Immunoglobulin domain	--	immunoglobulin superfamily member 21-like isoform X1 OS=Salmo salar OX=8030 GN=LOC106582978 PE=4 SV=1	T	Signal transduction mechanisms	immunoglobulin superfamily member 21 isoform X1 [Oncorhynchus kisutch]
evm.TU.Chr9.1399	--	--	Ribosomal protein S19	--	--	--	--	--
evm.TU.Chr10.3017	Molecular Function: nucleic acid binding (GO:0003676);	K09228|3.5e-98|lcf:108890160|K09228 KRAB domain-containing zinc finger protein | (RefSeq) zinc finger protein 836-like	C2H2-type zinc finger	--	Uncharacterized protein OS=Hucho hucho OX=62062 PE=4 SV=1	B	Chromatin structure and dynamics	unnamed protein product [Oncorhynchus mykiss]
evm.TU.Chr26.310	Molecular Function: cGMP-dependent protein kinase activity (GO:0004692);; Molecular Function: ATP binding (GO:0005524);; Molecular Function: cGMP binding (GO:0030553);	K07376|7.4e-30|csem:103387682|K07376 cGMP-dependent protein kinase 1 [EC:2.7.11.12] | (RefSeq) prkg1; cGMP-dependent protein kinase 1 isoform X2	Coiled-coil N-terminus of cGMP-dependent protein kinase	--	cGMP-dependent protein kinase OS=Hucho hucho OX=62062 PE=3 SV=1	T	Signal transduction mechanisms	unnamed protein product [Oncorhynchus mykiss]
evm.TU.Chr36.885	Molecular Function: insulin-like growth factor binding (GO:0005520);; Cellular Component: extracellular region (GO:0005576);; Molecular Function: metal ion binding (GO:0046872);	K06829|4.0e-170|otw:112220050|K06829 insulin-like growth factor-binding protein 10 | (RefSeq) protein CYR61-like	LIM domain	LIM domain transcription factor LMO4.1 OS=Xenopus tropicalis OX=8364 GN=lmo4.1 PE=2 SV=1	Protein CYR61 OS=Triplophysa tibetana OX=1572043 GN=E1301_Tti023749 PE=3 SV=1	W	Extracellular structures	protein CYR61-like, partial [Clarias magur]
evm.TU.Chr1.278	Biological Process: branching involved in blood vessel morphogenesis (GO:0001569);; Molecular Function: netrin receptor activity (GO:0005042);; Cellular Component: plasma membrane (GO:0005886);; Cellular Component: integral component of membrane (GO:0016021);; Biological Process: negative regulation of angiogenesis (GO:0016525);	--	--	--	Netrin receptor UNC5 OS=Salmo salar OX=8030 GN=unc5b PE=3 SV=1	--	--	PREDICTED: netrin receptor UNC5B [Salmo salar]
evm.TU.Chr38.668	Molecular Function: protein binding (GO:0005515);	K16463|0.0e+00|sasa:106607891|K16463 centrosomal protein CEP170 | (RefSeq) centrosomal protein of 170 kDa protein B-like	CEP170 C-terminus	Centrosomal protein of 170 kDa protein B OS=Xenopus tropicalis OX=8364 GN=cep170b PE=2 SV=1	centrosomal protein of 170 kDa protein B-like isoform X1 OS=Salmo salar OX=8030 GN=LOC106607891 PE=3 SV=1	S	Function unknown	PREDICTED: centrosomal protein of 170 kDa protein B-like isoform X1 [Salmo salar]
evm.TU.Chr19.367	Biological Process: regulation of protein phosphorylation (GO:0001932);; Biological Process: positive regulation of protein phosphorylation (GO:0001934);; Molecular Function: molecular_function (GO:0003674);; Molecular Function: binding (GO:0005488);; Molecular Function: protein binding (GO:0005515);; Molecular Function: phospholipid binding (GO:0005543);; Cellular Component: cellular_component (…	--	PTB domain (IRS-1 type)	Protein Dok-7 OS=Takifugu rubripes OX=31033 GN=dok7 PE=2 SV=1	PH domain-containing protein OS=Salmo trutta OX=8032 GN=DOK7 PE=4 SV=1	T	Signal transduction mechanisms	protein Dok-7-like [Salmo trutta]
evm.TU.Chr34.454	Molecular Function: hyalurononglucosaminidase activity (GO:0004415);; Biological Process: carbohydrate metabolic process (GO:0005975);	K01197|4.3e-215|otw:112254922|K01197 hyaluronoglucosaminidase [EC:3.2.1.35] | (RefSeq) hyaluronidase-2-like isoform X1	Hyaluronidase	Hyaluronidase-1 OS=Bitis arietans OX=8692 PE=2 SV=1	Hyaluronidase OS=Oncorhynchus mykiss OX=8022 GN=GSONMT00035458001 PE=3 SV=1	T	Signal transduction mechanisms	hyaluronidase-2-like isoform X1 [Oncorhynchus tshawytscha]
evm.TU.Chr32.6	Cellular Component: sodium:potassium-exchanging ATPase complex (GO:0005890);; Biological Process: potassium ion transport (GO:0006813);; Biological Process: sodium ion transport (GO:0006814);	K01540|5.1e-120|els:105008587|K01540 sodium/potassium-transporting ATPase subunit beta | (RefSeq) sodium/potassium-transporting ATPase subunit beta-2-like	Sodium / potassium ATPase beta chain	Sodium/potassium-transporting ATPase subunit beta-2 OS=Rhinella marina OX=8386 PE=2 SV=1	Sodium/potassium-transporting ATPase subunit beta OS=Salmo trutta OX=8032 GN=LOC115183252 PE=3 SV=1	P	Inorganic ion transport and metabolism	sodium/potassium-transporting ATPase subunit beta-2-like isoform X1 [Oncorhynchus kisutch]
evm.TU.Chr40.1821	Biological Process: regulation of transcription, DNA-templated (GO:0006355);	--	Transcription cofactor vestigial-like protein 4	--	Vestigial like 4 like OS=Hucho hucho OX=62062 PE=4 SV=1	S	Function unknown	transcription cofactor vestigial-like protein 4 [Oncorhynchus mykiss]
evm.TU.Chr28.1032	Molecular Function: microtubule motor activity (GO:0003777);; Molecular Function: ATP binding (GO:0005524);; Biological Process: microtubule-based movement (GO:0007018);; Molecular Function: microtubule binding (GO:0008017);	K10393|0.0e+00|otw:112263260|K10393 kinesin family member 2/24 | (RefSeq) kinesin-like protein KIF24 isoform X1	Kinesin motor domain	Kinesin-like protein KIF2A OS=Xenopus laevis OX=8355 GN=kif2a PE=1 SV=2	kinesin-like protein KIF24 OS=Salmo salar OX=8030 GN=LOC106580078 PE=3 SV=1	Z	Cytoskeleton	kinesin-like protein KIF24 [Oncorhynchus kisutch]
evm.TU.Chr6.1057	Biological Process: ubiquitin-dependent protein catabolic process (GO:0006511);; Biological Process: protein deubiquitination (GO:0016579);; Molecular Function: thiol-dependent ubiquitinyl hydrolase activity (GO:0036459);	K11850|0.0e+00|otw:112225132|K11850 ubiquitin carboxyl-terminal hydrolase 26/29/37 [EC:3.4.19.12] | (RefSeq) usp37; ubiquitin carboxyl-terminal hydrolase 37	Ubiquitin carboxyl-terminal hydrolase	Ubiquitin carboxyl-terminal hydrolase 37 OS=Danio rerio OX=7955 GN=usp37 PE=2 SV=1	Ubiquitin carboxyl-terminal hydrolase OS=Oncorhynchus mykiss OX=8022 GN=GSONMT00075130001 PE=3 SV=1	O	Posttranslational modification, protein turnover, chaperones	ubiquitin carboxyl-terminal hydrolase 37 [Oncorhynchus tshawytscha]
evm.TU.Chr2.670	Molecular Function: nucleic acid binding (GO:0003676);; Molecular Function: zinc ion binding (GO:0008270);	K12649|7.0e-15|mgp:100548830|K12649 ATP-dependent RNA helicase DHX58 [EC:3.6.4.13] | (RefSeq) DHX58; probable ATP-dependent RNA helicase DHX58	Zinc-finger of C2H2 type	Zinc finger protein 385B OS=Danio rerio OX=7955 GN=znf385b PE=2 SV=1	zinc finger protein 385B-like isoform X1 OS=Salmo salar OX=8030 GN=LOC106586462 PE=4 SV=1	A	RNA processing and modification	zinc finger protein 385B-like [Oncorhynchus mykiss]
evm.TU.Chr32.7	Biological Process: reproduction (GO:0000003);; Biological Process: cell morphogenesis (GO:0000902);; Biological Process: cell morphogenesis involved in differentiation (GO:0000904);; Biological Process: in utero embryonic development (GO:0001701);; Biological Process: endothelial cell development (GO:0001885);; Biological Process: endothelial cell morphogenesis (GO:0001886);; Biological Process:…	K13646|2.6e-230|sasa:100196315|K13646 lysyl hydroxylase/galactosyltransferase/glucosyltransferase [EC:1.14.11.4 2.4.1.50 2.4.1.66] | (RefSeq) plod3; procollagen-lysine,2-oxoglutarate 5-dioxygenase 3	--	Procollagen-lysine,2-oxoglutarate 5-dioxygenase 1 OS=Gallus gallus OX=9031 GN=PLOD1 PE=1 SV=1	Procollagen-lysine 5-dioxygenase OS=Salmo trutta OX=8032 GN=plod3 PE=4 SV=1	O	Posttranslational modification, protein turnover, chaperones	multifunctional procollagen lysine hydroxylase and glycosyltransferase LH3-like [Oncorhynchus kisutch]
evm.TU.Chr31.258	Biological Process: mitochondrial genome maintenance (GO:0000002);; Biological Process: DNA synthesis involved in DNA repair (GO:0000731);; Molecular Function: molecular_function (GO:0003674);; Molecular Function: chromatin binding (GO:0003682);; Molecular Function: catalytic activity (GO:0003824);; Molecular Function: DNA-directed DNA polymerase activity (GO:0003887);; Molecular Function: DNA pr…	K22761|3.9e-312|sasa:106602721|K22761 DNA-directed primase/polymerase protein [EC:2.7.7.102 2.7.7.7] | (RefSeq) primpol; primase and DNA directed polymerase	Herpesviridae UL52/UL70 DNA primase	DNA-directed primase/polymerase protein OS=Danio rerio OX=7955 GN=primpol PE=2 SV=2	Uncharacterized protein OS=Hucho hucho OX=62062 PE=4 SV=1	S	Function unknown	DNA-directed primase/polymerase protein isoform X1 [Salmo trutta]
evm.TU.Chr30.404	Biological Process: reproduction (GO:0000003);; Cellular Component: histone acetyltransferase complex (GO:0000123);; Biological Process: mitotic cell cycle (GO:0000278);; Biological Process: regulation of cell growth (GO:0001558);; Molecular Function: pseudophosphatase activity (GO:0001691);; Molecular Function: molecular_function (GO:0003674);; Molecular Function: chromatin binding (GO:0003682);…	K18061|0.0e+00|otw:112247333|K18061 myotubularin-related protein 5/13 | (RefSeq) myotubularin-related protein 5-like isoform X1	Myotubularin protein	Myotubularin-related protein 13 OS=Xenopus laevis OX=8355 GN=sbf2 PE=2 SV=1	Uncharacterized protein OS=Salmo trutta OX=8032 GN=LOC115180352 PE=3 SV=1	T	Signal transduction mechanisms	myotubularin-related protein 5-like isoform X2 [Oncorhynchus nerka]
evm.TU.Chr6.731	Cellular Component: Golgi membrane (GO:0000139);; Biological Process: system process (GO:0003008);; Cellular Component: cellular_component (GO:0005575);; Cellular Component: intracellular (GO:0005622);; Cellular Component: obsolete cell (GO:0005623);; Cellular Component: cytoplasm (GO:0005737);; Cellular Component: endosome (GO:0005768);; Cellular Component: Golgi apparatus (GO:0005794);; Cellula…	K19476|3.5e-46|tsp:Tsp_05230|K19476 vacuolar protein sorting-associated protein IST1 | (RefSeq) protein pad-1	Dopey, N-terminal	Protein dopey-2 OS=Xenopus laevis OX=8355 GN=dop1b PE=2 SV=1	Dopey_N domain-containing protein OS=Salmo trutta OX=8032 GN=LOC115155801 PE=3 SV=1	K	Transcription	protein dopey-2-like isoform X2 [Salmo trutta]
evm.TU.Chr6.739	Cellular Component: connexin complex (GO:0005922);; Biological Process: cell communication (GO:0007154);; Cellular Component: integral component of membrane (GO:0016021);	K07614|1.2e-126|sasa:106582114|K07614 gap junction alpha-5 protein | (RefSeq) gap junction alpha-5 protein-like	Connexin	Gap junction alpha-5 protein OS=Gallus gallus OX=9031 GN=GJA5 PE=2 SV=2	Gap junction protein OS=Hucho hucho OX=62062 GN=GJA5 PE=3 SV=1	S	Function unknown	PREDICTED: gap junction alpha-5 protein-like [Salmo salar]
evm.TU.Chr2.694	Cellular Component: histone acetyltransferase complex (GO:0000123);	K18400|2.2e-22|shr:100922452|K18400 KAT8 regulatory NSL complex subunit 1 | (RefSeq) KAT8 regulatory NSL complex subunit 1 isoform X1	PEHE domain	KAT8 regulatory NSL complex subunit 1-like protein OS=Xenopus tropicalis OX=8364 GN=kansl1l PE=2 SV=1	KAT8 regulatory NSL complex subunit 1-like OS=Hucho hucho OX=62062 PE=4 SV=1	S	Function unknown	KAT8 regulatory NSL complex subunit 1-like protein isoform X2 [Oncorhynchus mykiss]
evm.TU.Chr28.261	--	--	C2 domain	--	C2 domain-containing protein OS=Salmo trutta OX=8032 PE=4 SV=1	S	Function unknown	uncharacterized protein LOC116374762 [Oncorhynchus kisutch]

## Sheet: Table S4
Table S4. Functional enrichment analyses for the adaptively selected genes.
#Pathway	ko_ID	Variant_gene	gene	Variant_gene_all	gene_all
Cell cycle	ko04110	33	299	2122	14486	evm.TU.Chr1.1328;evm.TU.Chr1.853;evm.TU.Chr10.1263;evm.TU.Chr10.495;evm.TU.Chr11.1065;evm.TU.Chr11.893;evm.TU.Chr11.894;evm.TU.Chr16.564;evm.TU.Chr21.242;evm.TU.Chr22.319;evm.TU.Chr22.423;evm.TU.Chr25.648;evm.TU.Chr27.347;evm.TU.Chr28.449;evm.TU.Chr28.602;evm.TU.Chr28.612;evm.TU.Chr29.436;evm.TU.Chr32.87;evm.TU.Chr34.702;evm.TU.Chr34.715;evm.TU.Chr35.1172;evm.TU.Chr36.308;evm.TU.Chr36.356;evm.TU.…	K03348+K06633+K04501+K13376+K06639+K02603+K02603+K03875+K21770+K02212+K03347+K04498+K04501+K04402+K04802+K06628+K13377+K03357+K02206+K02089+K04402+K03352+K16198+K02607+K04802+K04500+K06671+K03083+K02605+K02605+K21771+K02604+K02212
Phospholipase D signaling pathway	ko04072	1	10	2122	14486	evm.TU.Chr29.398	K07941
Insulin secretion	ko04911	1	3	2122	14486	evm.TU.Chr18.1184	K16882
Ubiquitin mediated proteolysis	ko04120	41	298	2122	14486	evm.TU.Chr1.1328;evm.TU.Chr1.749;evm.TU.Chr10.1487;evm.TU.Chr11.1211;evm.TU.Chr12.536;evm.TU.Chr13.699;evm.TU.Chr15.452;evm.TU.Chr16.248;evm.TU.Chr16.273;evm.TU.Chr16.564;evm.TU.Chr18.1301;evm.TU.Chr2.668;evm.TU.Chr22.150;evm.TU.Chr22.423;evm.TU.Chr23.1056;evm.TU.Chr23.70;evm.TU.Chr28.1030;evm.TU.Chr28.359;evm.TU.Chr28.61;evm.TU.Chr28.790;evm.TU.Chr3.709;evm.TU.Chr31.386;evm.TU.Chr31.388;evm.TU.C…	K03348+K10605+K22518+K10587+K02207+K10608+K10612+K10594+K13305+K03875+K05632+K20217+K02207+K03347+K08285+K03178+K02207+K10264+K16063+K07868+K05633+K10615+K10615+K03357+K10581+K03178+K10607+K10589+K03352+K10590+K04706+K04706+K10610+K10610+K07868+K10144+K16063+K04725+K10607+K04416+K16060
N-Glycan biosynthesis	ko00510	11	128	2122	14486	evm.TU.Chr16.871;evm.TU.Chr2.557;evm.TU.Chr20.1076;evm.TU.Chr20.1077;evm.TU.Chr22.460;evm.TU.Chr22.472;evm.TU.Chr35.1030;evm.TU.Chr38.459;evm.TU.Chr38.778;evm.TU.Chr40.1971;evm.TU.Chr6.817	K07151+K01230+K07151+K07151+K01231+K07967+K00779+K00736+K01230+K23741+K00738
ABC transporters	ko02010	10	96	2122	14486	evm.TU.Chr10.1754;evm.TU.Chr10.584;evm.TU.Chr12.1302;evm.TU.Chr12.1950;evm.TU.Chr19.286;evm.TU.Chr2.708;evm.TU.Chr22.622;evm.TU.Chr26.558;evm.TU.Chr33.273;evm.TU.Chr35.240	K05658+K05668+K05643+K05665+K05641+K05646+K05677+K05666+K05674+K05677
One carbon pool by folate	ko00670	7	32	2122	14486	evm.TU.Chr1.2112;evm.TU.Chr18.314;evm.TU.Chr28.226;evm.TU.Chr29.517;evm.TU.Chr34.1404;evm.TU.Chr35.981;evm.TU.Chr38.1017	K00548+K00600+K00287+K00288+K00600+K13990+K00288
Porphyrin and chlorophyll metabolism	ko00860	10	77	2122	14486	evm.TU.Chr12.1296;evm.TU.Chr12.3268;evm.TU.Chr15.197;evm.TU.Chr22.1062;evm.TU.Chr22.626;evm.TU.Chr22.627;evm.TU.Chr28.641;evm.TU.Chr37.187;evm.TU.Chr37.91;evm.TU.Chr8.53	K21418+K21418+K05901+K00699+K01764+K01764+K00699+K05901+K01749+K14735
Cytosolic DNA-sensing pathway	ko04623	12	97	2122	14486	evm.TU.Chr1.2321;evm.TU.Chr1.894;evm.TU.Chr10.1261;evm.TU.Chr15.433;evm.TU.Chr15.434;evm.TU.Chr19.397;evm.TU.Chr20.332;evm.TU.Chr26.351;evm.TU.Chr28.1145;evm.TU.Chr33.913;evm.TU.Chr4.1172;evm.TU.Chr9.758	K03018+K04467+K03024+K01370+K01370+K04735+K05405+K17834+K03024+K03025+K05410+K02861
Phosphonate and phosphinate metabolism	ko00440	5	12	2122	14486	evm.TU.Chr12.1347;evm.TU.Chr22.675;evm.TU.Chr3.613;evm.TU.Chr8.568;evm.TU.Chr9.447	K00967+K00968+K00968+K00968+K00968
Starch and sucrose metabolism	ko00500	11	72	2122	14486	evm.TU.Chr12.1142;evm.TU.Chr22.646;evm.TU.Chr25.319;evm.TU.Chr28.548;evm.TU.Chr3.30;evm.TU.Chr3.366;evm.TU.Chr3.691;evm.TU.Chr4.37;evm.TU.Chr40.1554;evm.TU.Chr9.1384;evm.TU.Chr9.474	K12316+K01196+K00844+K00844+K00750+K01810+K01196+K00693+K00844+K01810+K01196
Signaling pathways regulating pluripotency of stem cells	ko04550	2	7	2122	14486	evm.TU.Chr18.464;evm.TU.Chr34.1181	K18499+K18499
Fatty acid elongation	ko00062	12	61	2122	14486	evm.TU.Chr1.611;evm.TU.Chr17.745;evm.TU.Chr17.746;evm.TU.Chr18.86;evm.TU.Chr2.738;evm.TU.Chr28.615;evm.TU.Chr3.359;evm.TU.Chr3.825;evm.TU.Chr30.613;evm.TU.Chr34.92;evm.TU.Chr35.588;evm.TU.Chr39.174	K10203+K01068+K01068+K10251+K10703+K07508+K10205+K10703+K01068+K10251+K10205+K10251
Parathyroid hormone synthesis, secretion and action	ko04928	1	6	2122	14486	evm.TU.Chr18.1106	K22608
Proteoglycans in cancer	ko05205	4	25	2122	14486	evm.TU.Chr10.197;evm.TU.Chr12.2993;evm.TU.Chr28.205;evm.TU.Chr34.617	K05098+K06236+K06236+K12461
Amyotrophic lateral sclerosis	ko05014	1	8	2122	14486	evm.TU.Chr32.536	K04569
Biotin metabolism	ko00780	1	7	2122	14486	evm.TU.Chr13.732	K01942
Valine, leucine and isoleucine degradation	ko00280	12	93	2122	14486	evm.TU.Chr1.1436;evm.TU.Chr16.275;evm.TU.Chr17.57;evm.TU.Chr22.1044;evm.TU.Chr25.347;evm.TU.Chr28.615;evm.TU.Chr36.1005;evm.TU.Chr39.221;evm.TU.Chr39.245;evm.TU.Chr40.2326;evm.TU.Chr40.2329;evm.TU.Chr5.634	K01640+K00827+K01847+K00249+K01640+K07508+K05607+K03334+K00382+K01907+K01907+K00128
Sulfur metabolism	ko00920	4	14	2122	14486	evm.TU.Chr12.216;evm.TU.Chr26.307;evm.TU.Chr34.710;evm.TU.Chr38.391	K22470+K13811+K00387+K01082
Notch signaling pathway	ko04330	32	187	2122	14486	evm.TU.Chr11.354;evm.TU.Chr12.530;evm.TU.Chr12.531;evm.TU.Chr14.227;evm.TU.Chr16.1154;evm.TU.Chr17.225;evm.TU.Chr17.428;evm.TU.Chr17.772;evm.TU.Chr20.116;evm.TU.Chr21.245;evm.TU.Chr22.242;evm.TU.Chr25.36;evm.TU.Chr25.648;evm.TU.Chr27.1078;evm.TU.Chr27.638;evm.TU.Chr27.732;evm.TU.Chr28.852;evm.TU.Chr29.853;evm.TU.Chr31.1385;evm.TU.Chr33.282;evm.TU.Chr34.937;evm.TU.Chr34.938;evm.TU.Chr34.939;evm.TU…	K04497+K04497+K04497+K06054+K04496+K06063+K09091+K06051+K09091+K23616+K06171+K06052+K04498+K09091+K23616+K06062+K06065+K06051+K09091+K06051+K06055+K06055+K06055+K06055+K06055+K06055+K06055+K02599+K02353+K06058+K21635+K02353
Arrhythmogenic right ventricular cardiomyopathy	ko05412	4	17	2122	14486	evm.TU.Chr20.532;evm.TU.Chr30.264;evm.TU.Chr31.1362;evm.TU.Chr4.387	K12565+K12642+K12564+K12642
Retinol metabolism	ko00830	14	121	2122	14486	evm.TU.Chr12.598;evm.TU.Chr18.1068;evm.TU.Chr19.636;evm.TU.Chr21.456;evm.TU.Chr22.1062;evm.TU.Chr22.385;evm.TU.Chr22.434;evm.TU.Chr28.641;evm.TU.Chr34.446;evm.TU.Chr34.579;evm.TU.Chr34.958;evm.TU.Chr35.167;evm.TU.Chr36.13;evm.TU.Chr40.1058	K11155+K11151+K12664+K07249+K00699+K11155+K11151+K00699+K11153+K11151+K11146+K11151+K15734+K00515
Transcriptional misregulation in cancer	ko05202	6	27	2122	14486	evm.TU.Chr12.3019;evm.TU.Chr22.377;evm.TU.Chr26.570;evm.TU.Chr27.1154;evm.TU.Chr27.1156;evm.TU.Chr5.665	K15626+K15623+K15617+K10053+K10053+K05096
Glycosphingolipid biosynthesis - lacto and neolacto series	ko00601	7	69	2122	14486	evm.TU.Chr12.813;evm.TU.Chr2.619;evm.TU.Chr22.472;evm.TU.Chr36.8;evm.TU.Chr38.383;evm.TU.Chr38.384;evm.TU.Chr38.394	K00781+K07819+K07967+K03766+K03663+K03663+K03663
Drug metabolism - cytochrome P450	ko00982	7	68	2122	14486	evm.TU.Chr20.118;evm.TU.Chr22.1062;evm.TU.Chr25.336;evm.TU.Chr28.641;evm.TU.Chr40.1930;evm.TU.Chr5.42;evm.TU.Chr5.44	K00799+K00699+K00799+K00699+K00799+K23790+K23790
Arginine and proline metabolism	ko00330	21	108	2122	14486	evm.TU.Chr1.488;evm.TU.Chr1.489;evm.TU.Chr1.897;evm.TU.Chr12.3327;evm.TU.Chr12.3328;evm.TU.Chr14.664;evm.TU.Chr16.1083;evm.TU.Chr16.1084;evm.TU.Chr17.698;evm.TU.Chr25.820;evm.TU.Chr28.369;evm.TU.Chr3.271;evm.TU.Chr31.320;evm.TU.Chr33.162;evm.TU.Chr34.936;evm.TU.Chr37.318;evm.TU.Chr38.1018;evm.TU.Chr39.170;evm.TU.Chr39.476;evm.TU.Chr5.428;evm.TU.Chr5.634	K00472+K01476+K12657+K00286+K00286+K14455+K00933+K00933+K00933+K00472+K00318+K11182+K12259+K00286+K00294+K00933+K00933+K00933+K14455+K14755+K00128
C-type lectin receptor signaling pathway	ko04625	30	303	2122	14486	evm.TU.Chr1.307;evm.TU.Chr1.894;evm.TU.Chr10.1486;evm.TU.Chr15.433;evm.TU.Chr15.434;evm.TU.Chr15.461;evm.TU.Chr18.84;evm.TU.Chr19.397;evm.TU.Chr20.332;evm.TU.Chr22.670;evm.TU.Chr23.1106;evm.TU.Chr23.74;evm.TU.Chr23.930;evm.TU.Chr24.314;evm.TU.Chr24.653;evm.TU.Chr25.126;evm.TU.Chr25.827;evm.TU.Chr27.26;evm.TU.Chr31.1367;evm.TU.Chr33.116;evm.TU.Chr33.117;evm.TU.Chr34.1392;evm.TU.Chr34.18;evm.TU.Chr…	K06268+K04467+K09258+K01370+K01370+K04409+K05443+K04735+K05405+K05406+K04366+K04513+K04441+K05426+K04366+K06268+K05425+K04446+K06563+K12800+K06268+K04441+K04366+K04443+K05443+K11220+K11220+K11220+K04456+K05859
Ribosome	ko03010	29	207	2122	14486	evm.TU.Chr1.780;evm.TU.Chr10.1493;evm.TU.Chr10.860;evm.TU.Chr13.133;evm.TU.Chr13.333;evm.TU.Chr15.1104;evm.TU.Chr15.436;evm.TU.Chr15.439;evm.TU.Chr20.1102;evm.TU.Chr22.1045;evm.TU.Chr22.1061;evm.TU.Chr23.10;evm.TU.Chr25.294;evm.TU.Chr25.4;evm.TU.Chr25.546;evm.TU.Chr26.4;evm.TU.Chr27.109;evm.TU.Chr27.632;evm.TU.Chr28.616;evm.TU.Chr34.948;evm.TU.Chr35.168;evm.TU.Chr36.886;evm.TU.Chr38.406;evm.TU.Ch…	K02885+K02879+K02867+K02955+K02950+K02988+K02985+K02985+K02978+K02995+K02921+K02866+K02899+K02886+K02923+K02974+K02989+K02906+K02934+K02891+K02937+K02870+K02993+K02886+K02863+K02984+K02893+K02983+K02921
Glycosaminoglycan biosynthesis - chondroitin sulfate / dermatan sulfate	ko00532	7	42	2122	14486	evm.TU.Chr1.1256;evm.TU.Chr15.772;evm.TU.Chr17.488;evm.TU.Chr21.451;evm.TU.Chr34.1390;evm.TU.Chr35.699;evm.TU.Chr38.853	K08106+K00771+K01794+K13499+K00734+K01794+K01794
Synthesis and degradation of ketone bodies	ko00072	4	15	2122	14486	evm.TU.Chr1.1436;evm.TU.Chr25.347;evm.TU.Chr29.627;evm.TU.Chr3.28	K01640+K01640+K00019+K00019
Glycosphingolipid biosynthesis - globo and isoglobo series	ko00603	7	46	2122	14486	evm.TU.Chr12.2891;evm.TU.Chr18.1205;evm.TU.Chr38.383;evm.TU.Chr38.384;evm.TU.Chr38.394;evm.TU.Chr38.662;evm.TU.Chr8.1157	K00722+K00722+K03663+K03663+K03663+K01204+K12373
cAMP signaling pathway	ko04024	1	6	2122	14486	evm.TU.Chr29.521	K04129
Phototransduction	ko04744	12	76	2122	14486	evm.TU.Chr1.402;evm.TU.Chr15.773;evm.TU.Chr20.537;evm.TU.Chr21.445;evm.TU.Chr21.95;evm.TU.Chr24.1062;evm.TU.Chr34.587;evm.TU.Chr34.589;evm.TU.Chr4.339;evm.TU.Chr40.1302;evm.TU.Chr5.521;evm.TU.Chr8.409	K13765+K12322+K04548+K08328+K04952+K04631+K04250+K04250+K08328+K04952+K08718+K12322
AGE-RAGE signaling pathway in diabetic complications	ko04933	2	19	2122	14486	evm.TU.Chr12.2993;evm.TU.Chr28.205	K06236+K06236
Spliceosome	ko03040	45	298	2122	14486	evm.TU.Chr10.1037;evm.TU.Chr10.2002;evm.TU.Chr10.898;evm.TU.Chr11.895;evm.TU.Chr12.3055;evm.TU.Chr14.1117;evm.TU.Chr14.465;evm.TU.Chr15.486;evm.TU.Chr16.1068;evm.TU.Chr16.1069;evm.TU.Chr16.1082;evm.TU.Chr17.225;evm.TU.Chr18.1046;evm.TU.Chr19.113;evm.TU.Chr20.731;evm.TU.Chr21.446;evm.TU.Chr22.283;evm.TU.Chr23.1063;evm.TU.Chr23.77;evm.TU.Chr24.420;evm.TU.Chr27.751;evm.TU.Chr29.327;evm.TU.Chr31.253;…	K12872+K12871+K12885+K12849+K11093+K11098+K12887+K12856+K03283+K03283+K12896+K06063+K12733+K12829+K11092+K11092+K12878+K12858+K11092+K11095+K12741+K12860+K12820+K12820+K12820+K12820+K11094+K12733+K12741+K12842+K12842+K11091+K12833+K12884+K03283+K12854+K12825+K11088+K12882+K12836+K12816+K12893+K12872+K12890+K12850
Cysteine and methionine metabolism	ko00270	16	94	2122	14486	evm.TU.Chr1.1391;evm.TU.Chr1.2112;evm.TU.Chr1.613;evm.TU.Chr11.235;evm.TU.Chr11.450;evm.TU.Chr14.664;evm.TU.Chr16.275;evm.TU.Chr24.1048;evm.TU.Chr28.1166;evm.TU.Chr31.559;evm.TU.Chr39.221;evm.TU.Chr39.476;evm.TU.Chr4.38;evm.TU.Chr6.781;evm.TU.Chr6.965;evm.TU.Chr7.808	K00789+K00548+K00789+K01758+K11205+K14455+K00827+K01251+K00456+K00772+K03334+K14455+K00016+K01697+K00058+K17398
Glycosaminoglycan biosynthesis - keratan sulfate	ko00533	4	45	2122	14486	evm.TU.Chr12.813;evm.TU.Chr22.472;evm.TU.Chr35.297;evm.TU.Chr39.928	K00781+K07967+K04745+K01022
AMPK signaling pathway	ko04152	1	10	2122	14486	evm.TU.Chr27.334	K16333
Relaxin signaling pathway	ko04926	2	16	2122	14486	evm.TU.Chr12.2993;evm.TU.Chr28.205	K06236+K06236
Nitrogen metabolism	ko00910	6	37	2122	14486	evm.TU.Chr12.22;evm.TU.Chr2.698;evm.TU.Chr22.444;evm.TU.Chr33.277;evm.TU.Chr33.685;evm.TU.Chr9.707	K01672+K01948+K18245+K01915+K01915+K01915
Osteoclast differentiation	ko04380	2	12	2122	14486	evm.TU.Chr2.363;evm.TU.Chr6.825	K14380+K14380
Biosynthesis of unsaturated fatty acids	ko01040	17	69	2122	14486	evm.TU.Chr1.611;evm.TU.Chr12.122;evm.TU.Chr12.123;evm.TU.Chr12.124;evm.TU.Chr12.189;evm.TU.Chr17.745;evm.TU.Chr17.746;evm.TU.Chr18.86;evm.TU.Chr2.738;evm.TU.Chr26.13;evm.TU.Chr3.359;evm.TU.Chr3.825;evm.TU.Chr30.613;evm.TU.Chr34.92;evm.TU.Chr35.588;evm.TU.Chr39.174;evm.TU.Chr9.1193	K10203+K10226+K10226+K10226+K10226+K01068+K01068+K10251+K10703+K00507+K10205+K10703+K01068+K10251+K10205+K10251+K08764
Sphingolipid metabolism	ko00600	17	116	2122	14486	evm.TU.Chr11.268;evm.TU.Chr12.529;evm.TU.Chr16.102;evm.TU.Chr16.419;evm.TU.Chr17.227;evm.TU.Chr17.262;evm.TU.Chr18.244;evm.TU.Chr21.459;evm.TU.Chr26.309;evm.TU.Chr29.356;evm.TU.Chr31.389;evm.TU.Chr33.196;evm.TU.Chr35.1161;evm.TU.Chr39.222;evm.TU.Chr7.896;evm.TU.Chr8.594;evm.TU.Chr8.82	K04710+K01080+K00720+K01080+K00654+K04716+K23727+K04710+K04714+K04716+K12309+K04718+K01080+K04715+K00654+K12357+K12350
Human papillomavirus infection	ko05165	2	33	2122	14486	evm.TU.Chr12.2993;evm.TU.Chr28.205	K06236+K06236
beta-Alanine metabolism	ko00410	8	60	2122	14486	evm.TU.Chr22.165;evm.TU.Chr22.635;evm.TU.Chr22.636;evm.TU.Chr31.320;evm.TU.Chr40.1436;evm.TU.Chr5.428;evm.TU.Chr5.634;evm.TU.Chr9.484	K01580+K00207+K00207+K12259+K14729+K14755+K00128+K00207
Ribosome biogenesis in eukaryotes	ko03008	35	141	2122	14486	evm.TU.Chr1.490;evm.TU.Chr1.491;evm.TU.Chr10.499;evm.TU.Chr11.230;evm.TU.Chr12.587;evm.TU.Chr13.743;evm.TU.Chr14.1153;evm.TU.Chr14.1154;evm.TU.Chr14.549;evm.TU.Chr18.654;evm.TU.Chr19.202;evm.TU.Chr21.556;evm.TU.Chr21.558;evm.TU.Chr25.1009;evm.TU.Chr25.791;evm.TU.Chr25.821;evm.TU.Chr28.223;evm.TU.Chr28.653;evm.TU.Chr3.767;evm.TU.Chr33.646;evm.TU.Chr34.444;evm.TU.Chr35.834;evm.TU.Chr37.487;evm.TU.C…	K14550+K14550+K14284+K14539+K14570+K14574+K14521+K14521+K03097+K14538+K14527+K14536+K14536+K14539+K03539+K14550+K18532+K07179+K03685+K14557+K14564+K03685+K14574+K03097+K14548+K14544+K14536+K14536+K14536+K14536+K14536+K14285+K14552+K06943+K06943
Glycosphingolipid biosynthesis - ganglio series	ko00604	4	45	2122	14486	evm.TU.Chr22.1039;evm.TU.Chr24.678;evm.TU.Chr31.389;evm.TU.Chr8.1157	K03375+K00715+K12309+K12373
Systemic lupus erythematosus	ko05322	1	20	2122	14486	evm.TU.Chr16.440	K04000
Amoebiasis	ko05146	3	21	2122	14486	evm.TU.Chr12.2993;evm.TU.Chr16.440;evm.TU.Chr28.205	K06236+K04000+K06236
Focal adhesion	ko04510	109	624	2122	14486	evm.TU.Chr1.255;evm.TU.Chr1.257;evm.TU.Chr1.348;evm.TU.Chr1.811;evm.TU.Chr1.854;evm.TU.Chr10.1030;evm.TU.Chr10.1269;evm.TU.Chr10.1271;evm.TU.Chr10.197;evm.TU.Chr12.1078;evm.TU.Chr12.152;evm.TU.Chr12.2890;evm.TU.Chr12.2925;evm.TU.Chr12.2926;evm.TU.Chr12.2993;evm.TU.Chr12.601;evm.TU.Chr13.35;evm.TU.Chr14.1137;evm.TU.Chr14.1138;evm.TU.Chr14.470;evm.TU.Chr14.642;evm.TU.Chr14.645;evm.TU.Chr14.646;evm.…	K03853+K03853+K06525+K06476+K05760+K05089+K04659+K06584+K05098+K04359+K06270+K06482+K06476+K06476+K06236+K04410+K06251+K04437+K04437+K00889+K05726+K05726+K05726+K05087+K06271+K04409+K05692+K06273+K06583+K19719+K06269+K06238+K06238+K06238+K06483+K06591+K06236+K06252+K06238+K06238+K04514+K00907+K06252+K06252+K05635+K05719+K19719+K04366+K04437+K04437+K04393+K04513+K06240+K05740+K06484+K06277+K04366+…
Pyrimidine metabolism	ko00240	22	131	2122	14486	evm.TU.Chr1.523;evm.TU.Chr1.738;evm.TU.Chr10.1235;evm.TU.Chr10.1280;evm.TU.Chr11.1190;evm.TU.Chr12.3080;evm.TU.Chr14.1136;evm.TU.Chr14.662;evm.TU.Chr18.329;evm.TU.Chr22.13;evm.TU.Chr22.635;evm.TU.Chr22.636;evm.TU.Chr23.960;evm.TU.Chr31.1559;evm.TU.Chr34.1394;evm.TU.Chr36.348;evm.TU.Chr39.475;evm.TU.Chr40.1791;evm.TU.Chr9.1189;evm.TU.Chr9.1191;evm.TU.Chr9.1192;evm.TU.Chr9.484	K01081+K24242+K03783+K01510+K00940+K00940+K01081+K03783+K01489+K00876+K00207+K00207+K01081+K01493+K01489+K01081+K03783+K12305+K03783+K00876+K00876+K00207
Purine metabolism	ko00230	53	337	2122	14486	evm.TU.Chr1.471;evm.TU.Chr1.523;evm.TU.Chr1.738;evm.TU.Chr1.814;evm.TU.Chr10.1039;evm.TU.Chr10.1235;evm.TU.Chr10.1280;evm.TU.Chr11.1190;evm.TU.Chr11.593;evm.TU.Chr11.594;evm.TU.Chr12.1079;evm.TU.Chr12.3080;evm.TU.Chr14.1136;evm.TU.Chr14.662;evm.TU.Chr15.773;evm.TU.Chr18.265;evm.TU.Chr19.466;evm.TU.Chr2.662;evm.TU.Chr2.737;evm.TU.Chr20.854;evm.TU.Chr21.309;evm.TU.Chr22.1038;evm.TU.Chr23.1060;evm.T…	K13757+K01081+K24242+K22600+K01769+K03783+K01510+K00940+K00764+K01587+K01756+K00940+K01081+K03783+K12322+K13755+K13762+K13755+K08045+K01514+K00873+K00939+K08046+K01490+K01081+K01490+K13811+K12323+K00942+K01487+K18532+K19572+K19021+K12318+K12319+K12323+K12324+K01081+K13293+K12318+K08048+K08043+K01939+K03783+K00939+K12305+K13293+K13293+K08718+K01239+K16855+K12322+K03783
Alanine, aspartate and glutamate metabolism	ko00250	27	93	2122	14486	evm.TU.Chr1.1426;evm.TU.Chr11.593;evm.TU.Chr12.1079;evm.TU.Chr13.651;evm.TU.Chr14.664;evm.TU.Chr16.275;evm.TU.Chr2.698;evm.TU.Chr22.165;evm.TU.Chr22.272;evm.TU.Chr23.1055;evm.TU.Chr26.336;evm.TU.Chr33.277;evm.TU.Chr33.685;evm.TU.Chr34.936;evm.TU.Chr35.2321;evm.TU.Chr35.516;evm.TU.Chr35.979;evm.TU.Chr38.670;evm.TU.Chr39.221;evm.TU.Chr39.476;evm.TU.Chr39.665;evm.TU.Chr40.1775;evm.TU.Chr7.819;evm.TU…	K13051+K00764+K01756+K01437+K14455+K00827+K01948+K01580+K00814+K01425+K13051+K01915+K01915+K00294+K01425+K00814+K01425+K01939+K03334+K14455+K01425+K00820+K00272+K00820+K01915+K00814+K00814
alpha-Linolenic acid metabolism	ko00592	10	41	2122	14486	evm.TU.Chr11.1018;evm.TU.Chr11.1019;evm.TU.Chr12.122;evm.TU.Chr12.123;evm.TU.Chr12.124;evm.TU.Chr12.189;evm.TU.Chr33.1014;evm.TU.Chr33.1593;evm.TU.Chr33.235;evm.TU.Chr38.390	K16817+K16817+K10226+K10226+K10226+K10226+K16343+K16343+K01047+K14621
Neurotrophin signaling pathway	ko04722	1	20	2122	14486	evm.TU.Chr34.617	K12461
Steroid biosynthesis	ko00100	3	28	2122	14486	evm.TU.Chr17.322;evm.TU.Chr26.348;evm.TU.Chr34.712	K19532+K00227+K07438
RNA degradation	ko03018	18	139	2122	14486	evm.TU.Chr1.855;evm.TU.Chr10.1484;evm.TU.Chr16.418;evm.TU.Chr18.1045;evm.TU.Chr24.315;evm.TU.Chr27.105;evm.TU.Chr27.235;evm.TU.Chr3.716;evm.TU.Chr32.19;evm.TU.Chr34.621;evm.TU.Chr35.982;evm.TU.Chr40.2458;evm.TU.Chr40.2459;evm.TU.Chr5.176;evm.TU.Chr5.555;evm.TU.Chr5.668;evm.TU.Chr6.1058;evm.TU.Chr6.890	K12617+K12614+K12598+K01689+K12571+K12589+K01689+K00850+K01689+K01689+K12606+K12603+K12603+K12597+K04043+K12581+K12606+K16855
HIF-1 signaling pathway	ko04066	3	10	2122	14486	evm.TU.Chr1.145;evm.TU.Chr33.84;evm.TU.Chr5.665	K09592+K09592+K05096
Mineral absorption	ko04978	1	5	2122	14486	evm.TU.Chr8.53	K14735
Fluid shear stress and atherosclerosis	ko05418	1	3	2122	14486	evm.TU.Chr10.197	K05098
Pentose phosphate pathway	ko00030	10	66	2122	14486	evm.TU.Chr18.1166;evm.TU.Chr23.79;evm.TU.Chr3.366;evm.TU.Chr3.716;evm.TU.Chr34.1188;evm.TU.Chr36.128;evm.TU.Chr5.425;evm.TU.Chr6.714;evm.TU.Chr8.36;evm.TU.Chr9.1384	K00615+K00615+K01810+K00850+K11529+K03841+K01623+K01783+K01623+K01810
Protein digestion and absorption	ko04974	4	46	2122	14486	evm.TU.Chr12.2993;evm.TU.Chr20.414;evm.TU.Chr28.205;evm.TU.Chr34.788	K06236+K24339+K06236+K16628
Regulation of lipolysis in adipocytes	ko04923	1	3	2122	14486	evm.TU.Chr11.1018	K16817
Glycerophospholipid metabolism	ko00564	37	204	2122	14486	evm.TU.Chr1.1262;evm.TU.Chr1.1571;evm.TU.Chr1.526;evm.TU.Chr1.781;evm.TU.Chr10.196;evm.TU.Chr11.1018;evm.TU.Chr11.1019;evm.TU.Chr12.1347;evm.TU.Chr12.529;evm.TU.Chr13.555;evm.TU.Chr14.665;evm.TU.Chr16.419;evm.TU.Chr17.383;evm.TU.Chr21.578;evm.TU.Chr21.580;evm.TU.Chr22.675;evm.TU.Chr23.1058;evm.TU.Chr24.309;evm.TU.Chr25.134;evm.TU.Chr25.335;evm.TU.Chr27.755;evm.TU.Chr28.497;evm.TU.Chr28.601;evm.TU…	K00901+K00623+K00551+K00629+K05929+K16817+K16817+K00967+K01080+K01115+K14156+K01080+K00649+K13510+K13510+K00968+K00006+K00901+K00623+K19007+K08729+K14676+K00629+K08744+K00968+K16343+K16343+K01047+K00901+K01080+K01115+K14621+K00650+K00901+K05929+K00968+K00968
Taurine and hypotaurine metabolism	ko00430	2	29	2122	14486	evm.TU.Chr22.165;evm.TU.Chr28.1166	K01580+K00456
Butanoate metabolism	ko00650	7	38	2122	14486	evm.TU.Chr1.1436;evm.TU.Chr22.165;evm.TU.Chr25.347;evm.TU.Chr29.627;evm.TU.Chr3.28;evm.TU.Chr40.2326;evm.TU.Chr40.2329	K01640+K01580+K01640+K00019+K00019+K01907+K01907
Fat digestion and absorption	ko04975	1	2	2122	14486	evm.TU.Chr31.248	K14463
Other types of O-glycan biosynthesis	ko00514	18	118	2122	14486	evm.TU.Chr12.813;evm.TU.Chr13.102;evm.TU.Chr17.354;evm.TU.Chr22.472;evm.TU.Chr22.782;evm.TU.Chr28.592;evm.TU.Chr30.377;evm.TU.Chr30.378;evm.TU.Chr30.379;evm.TU.Chr30.380;evm.TU.Chr30.381;evm.TU.Chr32.7;evm.TU.Chr32.8;evm.TU.Chr35.1030;evm.TU.Chr37.492;evm.TU.Chr6.1056;evm.TU.Chr6.980;evm.TU.Chr7.412	K00781+K00728+K00710+K07967+K11703+K00710+K00710+K00710+K00710+K00710+K00710+K13646+K13646+K00779+K00710+K03691+K00710+K00728
Bladder cancer	ko05219	1	2	2122	14486	evm.TU.Chr34.1193	K09850
Thermogenesis	ko04714	1	13	2122	14486	evm.TU.Chr34.617	K12461
Fatty acid biosynthesis	ko00061	9	48	2122	14486	evm.TU.Chr1.813;evm.TU.Chr12.725;evm.TU.Chr13.417;evm.TU.Chr22.561;evm.TU.Chr25.552;evm.TU.Chr27.39;evm.TU.Chr28.1072;evm.TU.Chr31.1384;evm.TU.Chr5.647	K01897+K11539+K11262+K01897+K00665+K01071+K01946+K01897+K01897
Pantothenate and CoA biosynthesis	ko00770	6	34	2122	14486	evm.TU.Chr22.635;evm.TU.Chr22.636;evm.TU.Chr25.124;evm.TU.Chr37.913;evm.TU.Chr5.634;evm.TU.Chr9.484	K00207+K00207+K09680+K06133+K00128+K00207
Ascorbate and aldarate metabolism	ko00053	5	48	2122	14486	evm.TU.Chr13.210;evm.TU.Chr22.1062;evm.TU.Chr28.641;evm.TU.Chr39.571;evm.TU.Chr5.634	K00012+K00699+K00699+K00469+K00128
Glucagon signaling pathway	ko04922	1	5	2122	14486	evm.TU.Chr27.334	K16333
Arachidonic acid metabolism	ko00590	12	96	2122	14486	evm.TU.Chr1.614;evm.TU.Chr11.1018;evm.TU.Chr11.1019;evm.TU.Chr18.1065;evm.TU.Chr18.892;evm.TU.Chr33.1014;evm.TU.Chr33.1593;evm.TU.Chr33.235;evm.TU.Chr34.1161;evm.TU.Chr34.582;evm.TU.Chr34.777;evm.TU.Chr38.390	K15717+K16817+K16817+K01831+K01831+K16343+K16343+K01047+K15717+K01831+K00432+K14621
Toll-like receptor signaling pathway	ko04620	31	244	2122	14486	evm.TU.Chr1.1389;evm.TU.Chr1.894;evm.TU.Chr10.1553;evm.TU.Chr13.1217;evm.TU.Chr17.829;evm.TU.Chr17.830;evm.TU.Chr18.620;evm.TU.Chr19.397;evm.TU.Chr2.222;evm.TU.Chr20.332;evm.TU.Chr22.670;evm.TU.Chr23.930;evm.TU.Chr25.215;evm.TU.Chr25.827;evm.TU.Chr31.1472;evm.TU.Chr31.1473;evm.TU.Chr31.1474;evm.TU.Chr34.1392;evm.TU.Chr35.2316;evm.TU.Chr35.2320;evm.TU.Chr35.282;evm.TU.Chr35.980;evm.TU.Chr36.624;ev…	K10160+K04467+K03160+K05404+K04379+K04379+K05404+K04735+K05131+K05405+K05406+K04441+K04433+K05425+K05401+K05401+K05401+K04441+K11220+K11220+K05401+K11220+K10159+K05412+K04456+K04427+K05410+K02373+K10168+K05404+K02861
Insulin signaling pathway	ko04910	46	378	2122	14486	evm.TU.Chr10.1494;evm.TU.Chr10.1495;evm.TU.Chr12.988;evm.TU.Chr12.989;evm.TU.Chr13.417;evm.TU.Chr14.1133;evm.TU.Chr18.1143;evm.TU.Chr19.277;evm.TU.Chr19.396;evm.TU.Chr21.384;evm.TU.Chr23.1106;evm.TU.Chr23.928;evm.TU.Chr24.22;evm.TU.Chr24.299;evm.TU.Chr24.329;evm.TU.Chr24.653;evm.TU.Chr25.319;evm.TU.Chr25.552;evm.TU.Chr26.195;evm.TU.Chr28.1072;evm.TU.Chr28.548;evm.TU.Chr3.309;evm.TU.Chr3.312;evm.T…	K07188+K07188+K04527+K04527+K11262+K04739+K04739+K16172+K06269+K07189+K04366+K07203+K07203+K06277+K05696+K04366+K00844+K00665+K07189+K01946+K00844+K01596+K01596+K04695+K06086+K06086+K02158+K07202+K07204+K03099+K04366+K03841+K07198+K07192+K04456+K04739+K00693+K00844+K06086+K06086+K03083+K03099+K07198+K07187+K05695+K04345
Cardiac muscle contraction	ko04260	31	238	2122	14486	evm.TU.Chr1.1107;evm.TU.Chr1.859;evm.TU.Chr11.1188;evm.TU.Chr12.1167;evm.TU.Chr12.2917;evm.TU.Chr13.552;evm.TU.Chr14.1072;evm.TU.Chr14.695;evm.TU.Chr16.810;evm.TU.Chr18.1164;evm.TU.Chr2.740;evm.TU.Chr22.286;evm.TU.Chr23.1062;evm.TU.Chr23.108;evm.TU.Chr23.109;evm.TU.Chr23.111;evm.TU.Chr25.69;evm.TU.Chr25.70;evm.TU.Chr27.757;evm.TU.Chr3.820;evm.TU.Chr3.822;evm.TU.Chr32.6;evm.TU.Chr34.1196;evm.TU.Ch…	K02270+K05853+K01540+K04869+K12750+K01540+K12314+K10373+K01540+K04860+K04865+K12749+K04864+K04853+K04853+K04853+K17751+K17751+K00417+K04863+K04863+K01540+K04859+K00413+K17751+K12750+K05853+K04861+K02263+K23445+K12750
Tight junction	ko04530	94	496	2122	14486	evm.TU.Chr1.426;evm.TU.Chr1.830;evm.TU.Chr10.1241;evm.TU.Chr10.869;evm.TU.Chr11.1020;evm.TU.Chr11.304;evm.TU.Chr12.1313;evm.TU.Chr12.1314;evm.TU.Chr12.1951;evm.TU.Chr12.1953;evm.TU.Chr12.201;evm.TU.Chr12.2395;evm.TU.Chr12.986;evm.TU.Chr12.987;evm.TU.Chr13.11;evm.TU.Chr13.918;evm.TU.Chr13.931;evm.TU.Chr13.977;evm.TU.Chr13.978;evm.TU.Chr14.20;evm.TU.Chr15.1040;evm.TU.Chr16.1081;evm.TU.Chr16.1202;ev…	K18050+K21109+K12791+K21098+K06088+K07298+K06087+K06087+K10352+K10352+K21110+K10352+K21066+K21066+K06087+K12075+K04382+K09489+K09489+K16819+K06104+K05692+K09489+K12075+K13305+K05702+K05631+K17260+K06087+K04237+K07374+K07374+K04514+K04237+K05719+K05631+K05631+K07374+K04393+K04513+K07374+K13365+K16175+K04393+K06109+K17291+K06098+K04802+K06087+K06091+K18050+K04237+K04237+K16175+K21112+K07374+K07374+…
Fc gamma R-mediated phagocytosis	ko04666	1	13	2122	14486	evm.TU.Chr29.398	K07941
ErbB signaling pathway	ko04012	22	235	2122	14486	evm.TU.Chr1.782;evm.TU.Chr12.601;evm.TU.Chr15.461;evm.TU.Chr2.360;evm.TU.Chr2.700;evm.TU.Chr23.1106;evm.TU.Chr23.928;evm.TU.Chr24.22;evm.TU.Chr24.653;evm.TU.Chr32.220;evm.TU.Chr32.85;evm.TU.Chr32.858;evm.TU.Chr33.904;evm.TU.Chr34.18;evm.TU.Chr38.669;evm.TU.Chr39.381;evm.TU.Chr40.2512;evm.TU.Chr6.746;evm.TU.Chr7.960;evm.TU.Chr8.1189;evm.TU.Chr8.461;evm.TU.Chr8.616	K11224+K04410+K04409+K19862+K05085+K04366+K07203+K07203+K04366+K02158+K09593+K04515+K03099+K04366+K04456+K05859+K08523+K03083+K03099+K04515+K05456+K05733
Lysine degradation	ko00310	30	183	2122	14486	evm.TU.Chr10.1429;evm.TU.Chr10.1430;evm.TU.Chr10.1434;evm.TU.Chr10.1438;evm.TU.Chr12.2394;evm.TU.Chr13.1215;evm.TU.Chr14.1142;evm.TU.Chr14.666;evm.TU.Chr18.466;evm.TU.Chr20.1132;evm.TU.Chr20.1133;evm.TU.Chr22.782;evm.TU.Chr23.422;evm.TU.Chr28.444;evm.TU.Chr28.453;evm.TU.Chr28.609;evm.TU.Chr32.7;evm.TU.Chr32.8;evm.TU.Chr35.1169;evm.TU.Chr35.207;evm.TU.Chr39.243;evm.TU.Chr39.245;evm.TU.Chr4.345;evm…	K14959+K14959+K14959+K14959+K00252+K11426+K20796+K11429+K11432+K14959+K14959+K11703+K09187+K11428+K11426+K11425+K13646+K13646+K20796+K20795+K14157+K00382+K09189+K09189+K00128+K20796+K11424+K11426+K00658+K11420
Citrate cycle (TCA cycle)	ko00020	9	66	2122	14486	evm.TU.Chr24.304;evm.TU.Chr27.892;evm.TU.Chr3.309;evm.TU.Chr3.312;evm.TU.Chr32.195;evm.TU.Chr32.739;evm.TU.Chr34.677;evm.TU.Chr39.245;evm.TU.Chr7.421	K01647+K00234+K01596+K01596+K01958+K01681+K01647+K00382+K00658
TGF-beta signaling pathway	ko04350	32	244	2122	14486	evm.TU.Chr1.2086;evm.TU.Chr10.1263;evm.TU.Chr10.1270;evm.TU.Chr10.495;evm.TU.Chr12.3076;evm.TU.Chr13.931;evm.TU.Chr14.682;evm.TU.Chr2.686;evm.TU.Chr20.1079;evm.TU.Chr22.1022;evm.TU.Chr22.281;evm.TU.Chr22.423;evm.TU.Chr23.421;evm.TU.Chr23.74;evm.TU.Chr24.643;evm.TU.Chr24.921;evm.TU.Chr25.648;evm.TU.Chr27.15;evm.TU.Chr27.347;evm.TU.Chr29.436;evm.TU.Chr3.258;evm.TU.Chr35.2137;evm.TU.Chr35.605;evm.TU…	K23318+K04501+K23100+K13376+K04658+K04382+K23096+K04388+K04388+K04679+K04514+K03347+K13567+K04513+K16621+K04680+K04498+K20012+K04501+K13377+K04674+K04675+K16620+K04674+K04661+K19631+K04382+K16857+K04500+K06825+K04668+K23377
PI3K-Akt signaling pathway	ko04151	9	36	2122	14486	evm.TU.Chr10.197;evm.TU.Chr12.2993;evm.TU.Chr27.334;evm.TU.Chr28.205;evm.TU.Chr29.521;evm.TU.Chr39.98;evm.TU.Chr4.350;evm.TU.Chr4.351;evm.TU.Chr5.665	K05098+K06236+K16333+K06236+K04129+K05629+K05629+K05629+K05096
Viral myocarditis	ko05416	3	20	2122	14486	evm.TU.Chr20.532;evm.TU.Chr31.1362;evm.TU.Chr34.625	K12565+K12564+K17751
Cholesterol metabolism	ko04979	1	9	2122	14486	evm.TU.Chr1.2323	K16931
ECM-receptor interaction	ko04512	62	315	2122	14486	evm.TU.Chr1.348;evm.TU.Chr1.811;evm.TU.Chr10.1269;evm.TU.Chr10.1271;evm.TU.Chr11.79;evm.TU.Chr11.80;evm.TU.Chr12.2890;evm.TU.Chr12.2925;evm.TU.Chr12.2926;evm.TU.Chr12.2993;evm.TU.Chr13.35;evm.TU.Chr15.467;evm.TU.Chr17.108;evm.TU.Chr18.262;evm.TU.Chr18.268;evm.TU.Chr2.1031;evm.TU.Chr2.1032;evm.TU.Chr2.1033;evm.TU.Chr2.666;evm.TU.Chr20.326;evm.TU.Chr20.534;evm.TU.Chr20.881;evm.TU.Chr22.1057;evm.TU.…	K06525+K06476+K04659+K06584+K06260+K06260+K06482+K06476+K06476+K06236+K06251+K23380+K06255+K06583+K19719+K06238+K06238+K06238+K06483+K06591+K06236+K06252+K06238+K06238+K06252+K06252+K05635+K05719+K19719+K06263+K06240+K06484+K04659+K06591+K23379+K06236+K06252+K06252+K05636+K05636+K06237+K23380+K08131+K06263+K06262+K05637+K06481+K06480+K06480+K04659+K05637+K16857+K05637+K06249+K06259+K23379+K06262+…
Glutathione metabolism	ko00480	11	83	2122	14486	evm.TU.Chr11.450;evm.TU.Chr14.668;evm.TU.Chr20.118;evm.TU.Chr22.1024;evm.TU.Chr24.245;evm.TU.Chr25.336;evm.TU.Chr34.777;evm.TU.Chr40.1603;evm.TU.Chr40.1930;evm.TU.Chr5.42;evm.TU.Chr5.44	K11205+K11140+K00799+K05360+K20838+K00799+K00432+K01255+K00799+K23790+K23790
Pathways in cancer	ko05200	8	36	2122	14486	evm.TU.Chr1.145;evm.TU.Chr22.1063;evm.TU.Chr24.249;evm.TU.Chr27.1154;evm.TU.Chr27.1156;evm.TU.Chr33.84;evm.TU.Chr34.1193;evm.TU.Chr6.788	K09592+K08806+K19464+K10053+K10053+K09592+K09850+K09292
Fatty acid metabolism	ko01212	25	129	2122	14486	evm.TU.Chr1.611;evm.TU.Chr1.734;evm.TU.Chr1.813;evm.TU.Chr12.122;evm.TU.Chr12.123;evm.TU.Chr12.124;evm.TU.Chr12.189;evm.TU.Chr12.2992;evm.TU.Chr12.725;evm.TU.Chr13.417;evm.TU.Chr18.86;evm.TU.Chr2.738;evm.TU.Chr22.1044;evm.TU.Chr22.561;evm.TU.Chr25.552;evm.TU.Chr26.13;evm.TU.Chr28.615;evm.TU.Chr3.359;evm.TU.Chr3.825;evm.TU.Chr31.1384;evm.TU.Chr34.92;evm.TU.Chr35.588;evm.TU.Chr39.174;evm.TU.Chr5.64…	K10203+K08765+K01897+K10226+K10226+K10226+K10226+K08765+K11539+K11262+K10251+K10703+K00249+K01897+K00665+K00507+K07508+K10205+K10703+K01897+K10251+K10205+K10251+K01897+K08764
Vascular smooth muscle contraction	ko04270	58	355	2122	14486	evm.TU.Chr1.403;evm.TU.Chr1.426;evm.TU.Chr10.1496;evm.TU.Chr11.355;evm.TU.Chr12.152;evm.TU.Chr12.1951;evm.TU.Chr12.1953;evm.TU.Chr12.2395;evm.TU.Chr15.235;evm.TU.Chr17.74;evm.TU.Chr19.396;evm.TU.Chr2.737;evm.TU.Chr22.281;evm.TU.Chr22.345;evm.TU.Chr23.1060;evm.TU.Chr23.108;evm.TU.Chr23.109;evm.TU.Chr23.1106;evm.TU.Chr23.111;evm.TU.Chr23.74;evm.TU.Chr24.438;evm.TU.Chr24.582;evm.TU.Chr24.653;evm.TU.…	K04639+K18050+K12330+K04634+K06270+K10352+K10352+K10352+K12328+K05858+K06269+K08045+K04514+K00907+K08046+K04853+K04853+K04366+K04853+K04513+K04577+K04632+K04366+K07376+K07376+K12323+K16366+K04634+K05858+K05858+K18051+K18050+K04166+K04226+K12318+K12319+K04137+K12324+K16343+K16343+K01047+K04366+K04635+K04135+K12318+K04266+K08048+K08043+K12337+K18052+K12327+K04936+K04135+K04266+K18051+K04135+K00907+…
Pathogenic Escherichia coli infection	ko05130	1	1	2122	14486	evm.TU.Chr24.213	K21889
Peroxisome	ko04146	20	150	2122	14486	evm.TU.Chr1.1436;evm.TU.Chr1.813;evm.TU.Chr1.821;evm.TU.Chr10.1238;evm.TU.Chr10.1755;evm.TU.Chr13.1291;evm.TU.Chr13.710;evm.TU.Chr17.383;evm.TU.Chr22.561;evm.TU.Chr22.622;evm.TU.Chr25.347;evm.TU.Chr25.976;evm.TU.Chr27.1060;evm.TU.Chr28.887;evm.TU.Chr31.1384;evm.TU.Chr35.240;evm.TU.Chr5.647;evm.TU.Chr7.819;evm.TU.Chr9.1193;evm.TU.Chr9.206	K01640+K01897+K13239+K13273+K05940+K04565+K13345+K00649+K01897+K05677+K01640+K13237+K12261+K13346+K01897+K05677+K01897+K00272+K08764+K13342
NOD-like receptor signaling pathway	ko04621	55	491	2122	14486	evm.TU.Chr1.1389;evm.TU.Chr1.894;evm.TU.Chr10.1262;evm.TU.Chr12.1080;evm.TU.Chr12.2396;evm.TU.Chr14.57;evm.TU.Chr15.433;evm.TU.Chr15.434;evm.TU.Chr16.639;evm.TU.Chr17.74;evm.TU.Chr19.146;evm.TU.Chr19.210;evm.TU.Chr19.281;evm.TU.Chr19.282;evm.TU.Chr19.283;evm.TU.Chr19.284;evm.TU.Chr19.397;evm.TU.Chr2.148;evm.TU.Chr2.222;evm.TU.Chr20.332;evm.TU.Chr23.74;evm.TU.Chr23.930;evm.TU.Chr25.482;evm.TU.Chr2…	K10160+K04467+K20910+K12798+K03671+K12792+K01370+K01370+K20909+K05858+K12798+K12797+K12792+K12792+K12792+K12792+K04735+K20899+K05131+K05405+K04513+K04441+K11859+K20909+K15040+K05858+K05858+K12792+K12800+K04441+K11220+K11220+K11974+K11220+K12797+K04079+K01363+K04427+K03462+K05410+K02373+K20909+K05220+K20910+K04725+K20899+K20899+K20899+K20899+K20899+K12798+K16060+K02861+K20894+K20894
Pyruvate metabolism	ko00620	13	83	2122	14486	evm.TU.Chr13.417;evm.TU.Chr21.309;evm.TU.Chr28.1072;evm.TU.Chr3.309;evm.TU.Chr3.312;evm.TU.Chr32.195;evm.TU.Chr36.666;evm.TU.Chr38.387;evm.TU.Chr39.245;evm.TU.Chr4.38;evm.TU.Chr5.634;evm.TU.Chr8.1075;evm.TU.Chr9.1401	K11262+K00873+K01946+K01596+K01596+K01958+K01067+K01759+K00382+K00016+K00128+K01067+K01895
Intestinal immune network for IgA production	ko04672	15	106	2122	14486	evm.TU.Chr10.1553;evm.TU.Chr18.84;evm.TU.Chr2.227;evm.TU.Chr2.666;evm.TU.Chr20.332;evm.TU.Chr25.847;evm.TU.Chr26.124;evm.TU.Chr26.126;evm.TU.Chr26.128;evm.TU.Chr3.873;evm.TU.Chr34.88;evm.TU.Chr37.1269;evm.TU.Chr4.202;evm.TU.Chr5.1202;evm.TU.Chr8.600	K03160+K05443+K06710+K06483+K05405+K05150+K13073+K13073+K13073+K04184+K05443+K05412+K05074+K05476+K05475
Propanoate metabolism	ko00640	7	73	2122	14486	evm.TU.Chr13.417;evm.TU.Chr17.57;evm.TU.Chr28.1072;evm.TU.Chr39.245;evm.TU.Chr4.38;evm.TU.Chr40.1436;evm.TU.Chr9.1401	K11262+K01847+K01946+K00382+K00016+K14729+K01895
Various types of N-glycan biosynthesis	ko00513	13	108	2122	14486	evm.TU.Chr12.813;evm.TU.Chr16.871;evm.TU.Chr2.557;evm.TU.Chr20.1076;evm.TU.Chr20.1077;evm.TU.Chr22.460;evm.TU.Chr22.472;evm.TU.Chr38.459;evm.TU.Chr38.778;evm.TU.Chr39.567;evm.TU.Chr40.1971;evm.TU.Chr6.817;evm.TU.Chr8.1157	K00781+K07151+K01230+K07151+K07151+K01231+K07967+K00736+K01230+K09656+K23741+K00738+K12373
Rap1 signaling pathway	ko04015	13	68	2122	14486	evm.TU.Chr1.131;evm.TU.Chr10.197;evm.TU.Chr18.660;evm.TU.Chr18.661;evm.TU.Chr18.667;evm.TU.Chr20.328;evm.TU.Chr20.329;evm.TU.Chr34.978;evm.TU.Chr34.981;evm.TU.Chr39.98;evm.TU.Chr4.350;evm.TU.Chr4.351;evm.TU.Chr5.665	K17702+K05098+K17700+K17700+K06112+K08019+K08019+K06112+K17700+K05629+K05629+K05629+K05096
Oocyte meiosis	ko04114	34	267	2122	14486	evm.TU.Chr1.1328;evm.TU.Chr1.1330;evm.TU.Chr1.307;evm.TU.Chr1.853;evm.TU.Chr13.931;evm.TU.Chr14.669;evm.TU.Chr15.1396;evm.TU.Chr18.324;evm.TU.Chr19.396;evm.TU.Chr2.737;evm.TU.Chr21.242;evm.TU.Chr22.423;evm.TU.Chr23.1060;evm.TU.Chr23.930;evm.TU.Chr25.126;evm.TU.Chr27.733;evm.TU.Chr29.855;evm.TU.Chr31.251;evm.TU.Chr32.223;evm.TU.Chr32.734;evm.TU.Chr32.858;evm.TU.Chr32.87;evm.TU.Chr33.117;evm.TU.Chr…	K03348+K10292+K06268+K06633+K04382+K05087+K08556+K11481+K06269+K08045+K21770+K03347+K08046+K04441+K06268+K11580+K11584+K11584+K11584+K11584+K04515+K03357+K06268+K04441+K02206+K03352+K16198+K04382+K11584+K08048+K08043+K11584+K04515+K04345
Lysosome	ko04142	39	303	2122	14486	evm.TU.Chr10.501;evm.TU.Chr11.888;evm.TU.Chr11.889;evm.TU.Chr12.1014;evm.TU.Chr12.1142;evm.TU.Chr12.192;evm.TU.Chr12.193;evm.TU.Chr12.537;evm.TU.Chr20.113;evm.TU.Chr22.473;evm.TU.Chr24.212;evm.TU.Chr24.312;evm.TU.Chr26.349;evm.TU.Chr27.1082;evm.TU.Chr27.737;evm.TU.Chr28.1167;evm.TU.Chr28.556;evm.TU.Chr28.623;evm.TU.Chr29.244;evm.TU.Chr31.389;evm.TU.Chr34.1194;evm.TU.Chr34.454;evm.TU.Chr34.688;evm…	K01373+K12393+K12393+K02155+K12316+K12400+K12400+K12396+K01206+K03661+K21398+K06497+K12301+K01206+K01363+K12399+K12398+K04646+K12400+K12309+K01197+K01197+K08568+K21398+K12392+K14379+K01365+K01365+K01365+K01365+K12384+K01363+K01204+K01197+K01197+K12398+K12305+K12373+K12350
Histidine metabolism	ko00340	10	43	2122	14486	evm.TU.Chr13.651;evm.TU.Chr14.1114;evm.TU.Chr14.1115;evm.TU.Chr28.1026;evm.TU.Chr3.271;evm.TU.Chr30.353;evm.TU.Chr30.419;evm.TU.Chr35.981;evm.TU.Chr5.428;evm.TU.Chr5.634	K01437+K01745+K01745+K19787+K11182+K01468+K01745+K13990+K14755+K00128
Ras signaling pathway	ko04014	10	43	2122	14486	evm.TU.Chr10.197;evm.TU.Chr11.1018;evm.TU.Chr20.328;evm.TU.Chr20.329;evm.TU.Chr22.493;evm.TU.Chr22.494;evm.TU.Chr29.398;evm.TU.Chr34.1193;evm.TU.Chr40.1861;evm.TU.Chr5.665	K05098+K16817+K08019+K08019+K17633+K17633+K07941+K09850+K17632+K05096
Wnt signaling pathway	ko04310	53	474	2122	14486	evm.TU.Chr1.307;evm.TU.Chr10.1263;evm.TU.Chr11.354;evm.TU.Chr11.836;evm.TU.Chr12.3329;evm.TU.Chr12.530;evm.TU.Chr12.531;evm.TU.Chr12.663;evm.TU.Chr13.749;evm.TU.Chr14.1023;evm.TU.Chr14.1024;evm.TU.Chr14.549;evm.TU.Chr14.77;evm.TU.Chr15.768;evm.TU.Chr16.1116;evm.TU.Chr16.1154;evm.TU.Chr16.873;evm.TU.Chr17.267;evm.TU.Chr17.74;evm.TU.Chr18.628;evm.TU.Chr2.962;evm.TU.Chr21.54;evm.TU.Chr22.243;evm.TU.…	K06268+K04501+K04497+K05122+K19882+K04497+K04497+K04508+K02842+K04308+K04308+K03097+K05128+K04468+K15694+K04496+K01384+K04512+K05858+K04511+K01357+K04512+K04510+K03347+K23491+K04513+K06268+K04498+K00714+K02165+K04446+K04501+K05858+K05858+K04511+K01558+K02176+K04515+K06268+K00572+K00572+K04510+K02354+K02353+K04427+K03097+K23491+K23491+K04510+K03083+K04515+K02353+K04345
Aldosterone synthesis and secretion	ko04925	1	3	2122	14486	evm.TU.Chr1.2323	K16931
Autophagy - other	ko04136	11	59	2122	14486	evm.TU.Chr1.750;evm.TU.Chr10.497;evm.TU.Chr10.498;evm.TU.Chr13.931;evm.TU.Chr23.928;evm.TU.Chr24.22;evm.TU.Chr33.743;evm.TU.Chr36.950;evm.TU.Chr8.1076;evm.TU.Chr8.407;evm.TU.Chr9.564	K08334+K17906+K17906+K04382+K07203+K07203+K07204+K04382+K17888+K08342+K08269
Galactose metabolism	ko00052	7	64	2122	14486	evm.TU.Chr12.1142;evm.TU.Chr22.472;evm.TU.Chr25.319;evm.TU.Chr28.548;evm.TU.Chr3.716;evm.TU.Chr31.389;evm.TU.Chr40.1554	K12316+K07967+K00844+K00844+K00850+K12309+K00844
Necroptosis	ko04217	45	354	2122	14486	evm.TU.Chr1.1389;evm.TU.Chr1.255;evm.TU.Chr1.257;evm.TU.Chr1.260;evm.TU.Chr1.782;evm.TU.Chr10.863;evm.TU.Chr12.1045;evm.TU.Chr12.1046;evm.TU.Chr13.1227;evm.TU.Chr15.433;evm.TU.Chr15.434;evm.TU.Chr16.1071;evm.TU.Chr19.112;evm.TU.Chr2.222;evm.TU.Chr2.226;evm.TU.Chr25.482;evm.TU.Chr25.73;evm.TU.Chr26.23;evm.TU.Chr29.917;evm.TU.Chr31.1388;evm.TU.Chr31.1472;evm.TU.Chr31.1473;evm.TU.Chr31.1474;evm.TU.C…	K10160+K03853+K03853+K01367+K11224+K05863+K00522+K00522+K10802+K01370+K01370+K11251+K01367+K05131+K05133+K11859+K03853+K15040+K01367+K05863+K05401+K05401+K05401+K04515+K12800+K01367+K03853+K11220+K11220+K05401+K11974+K11220+K04079+K24070+K02373+K04725+K04515+K16060+K04721+K12350+K12198+K01915+K02861+K20894+K20894
Apelin signaling pathway	ko04371	57	380	2122	14486	evm.TU.Chr1.403;evm.TU.Chr1.426;evm.TU.Chr1.750;evm.TU.Chr10.1171;evm.TU.Chr10.1263;evm.TU.Chr10.1494;evm.TU.Chr10.1495;evm.TU.Chr11.144;evm.TU.Chr11.355;evm.TU.Chr12.194;evm.TU.Chr12.2917;evm.TU.Chr14.686;evm.TU.Chr14.688;evm.TU.Chr14.841;evm.TU.Chr16.1152;evm.TU.Chr17.735;evm.TU.Chr17.74;evm.TU.Chr18.890;evm.TU.Chr2.737;evm.TU.Chr20.537;evm.TU.Chr22.286;evm.TU.Chr22.345;evm.TU.Chr23.1060;evm.TU…	K04639+K18050+K08334+K09262+K04501+K07188+K07188+K05869+K04634+K04539+K12750+K08768+K08768+K04630+K09203+K04963+K05858+K05689+K08045+K04548+K12749+K00907+K08046+K04366+K07203+K04630+K07203+K04366+K06052+K07825+K04501+K04634+K01343+K05858+K05858+K18050+K04674+K04166+K07202+K04718+K04366+K04674+K12750+K07198+K08048+K08043+K04456+K04539+K05689+K05689+K04630+K04174+K04500+K07198+K12750+K00907+K04345
TNF signaling pathway	ko04668	1	7	2122	14486	evm.TU.Chr28.1116	K17072
Herpes simplex virus 1 infection	ko05168	86	740	2122	14486	evm.TU.Chr1.1388;evm.TU.Chr1.320;evm.TU.Chr1.525;evm.TU.Chr1.785;evm.TU.Chr1.852;evm.TU.Chr1.894;evm.TU.Chr10.1246;evm.TU.Chr10.3016;evm.TU.Chr10.3017;evm.TU.Chr10.3018;evm.TU.Chr10.3023;evm.TU.Chr10.3024;evm.TU.Chr10.3026;evm.TU.Chr10.499;evm.TU.Chr15.1357;evm.TU.Chr15.243;evm.TU.Chr16.1082;evm.TU.Chr17.831;evm.TU.Chr17.852;evm.TU.Chr19.122;evm.TU.Chr19.252;evm.TU.Chr19.396;evm.TU.Chr19.397;evm.…	K09228+K09228+K09228+K09228+K09228+K04467+K08056+K09228+K09228+K09228+K09228+K09228+K09228+K14284+K06081+K08058+K12896+K03754+K03680+K09228+K09228+K06269+K04735+K05131+K05133+K06081+K06081+K09228+K05405+K09228+K03241+K08057+K05406+K06751+K14966+K07203+K09228+K07203+K06484+K09228+K16194+K05425+K17834+K09228+K08056+K05468+K09228+K09228+K09228+K09228+K14966+K02187+K05401+K05401+K05401+K09228+K02187+…
Tyrosine metabolism	ko00350	11	76	2122	14486	evm.TU.Chr14.664;evm.TU.Chr19.298;evm.TU.Chr22.318;evm.TU.Chr26.25;evm.TU.Chr26.37;evm.TU.Chr39.221;evm.TU.Chr39.476;evm.TU.Chr39.71;evm.TU.Chr40.1602;evm.TU.Chr5.423;evm.TU.Chr9.797	K14455+K00506+K00431+K00545+K00545+K03334+K14455+K00501+K01557+K07253+K00431
Glutamatergic synapse	ko04724	5	15	2122	14486	evm.TU.Chr14.1073;evm.TU.Chr14.768;evm.TU.Chr17.145;evm.TU.Chr21.83;evm.TU.Chr40.1312	K15009+K15009+K15008+K15009+K15009
Mismatch repair	ko03430	6	30	2122	14486	evm.TU.Chr25.581;evm.TU.Chr26.556;evm.TU.Chr28.602;evm.TU.Chr40.1604;evm.TU.Chr8.260;evm.TU.Chr8.595	K10858+K08734+K04802+K04802+K07466+K03504
Primary immunodeficiency	ko05340	6	34	2122	14486	evm.TU.Chr30.341;evm.TU.Chr30.342;evm.TU.Chr35.1179;evm.TU.Chr4.398;evm.TU.Chr4.399;evm.TU.Chr4.400	K06554+K06554+K06554+K06554+K06554+K06554
Viral protein interaction with cytokine and cytokine receptor	ko04061	1	3	2122	14486	evm.TU.Chr8.415	K04721
Monobactam biosynthesis	ko00261	1	1	2122	14486	evm.TU.Chr26.307	K13811
Glycine, serine and threonine metabolism	ko00260	9	75	2122	14486	evm.TU.Chr11.235;evm.TU.Chr16.275;evm.TU.Chr18.314;evm.TU.Chr34.1188;evm.TU.Chr34.1404;evm.TU.Chr37.476;evm.TU.Chr39.245;evm.TU.Chr6.781;evm.TU.Chr6.965	K01758+K00827+K00600+K11529+K00600+K01079+K00382+K01697+K00058
Melanogenesis	ko04916	37	285	2122	14486	evm.TU.Chr11.355;evm.TU.Chr13.749;evm.TU.Chr14.841;evm.TU.Chr16.873;evm.TU.Chr17.74;evm.TU.Chr19.298;evm.TU.Chr2.737;evm.TU.Chr2.962;evm.TU.Chr22.148;evm.TU.Chr23.1060;evm.TU.Chr23.1106;evm.TU.Chr24.1060;evm.TU.Chr24.582;evm.TU.Chr24.653;evm.TU.Chr25.648;evm.TU.Chr26.14;evm.TU.Chr27.924;evm.TU.Chr28.1042;evm.TU.Chr28.450;evm.TU.Chr29.329;evm.TU.Chr29.332;evm.TU.Chr30.338;evm.TU.Chr30.482;evm.TU.C…	K04634+K02842+K04630+K01384+K05858+K00506+K08045+K01357+K09048+K08046+K04366+K04630+K04632+K04366+K04498+K00714+K16366+K04634+K09048+K05858+K05858+K05461+K01558+K04515+K04366+K00572+K00572+K02354+K02353+K08048+K08043+K09048+K04630+K03083+K04515+K02353+K04345
Metabolism of xenobiotics by cytochrome P450	ko00980	10	74	2122	14486	evm.TU.Chr20.118;evm.TU.Chr21.310;evm.TU.Chr22.1062;evm.TU.Chr25.336;evm.TU.Chr28.641;evm.TU.Chr3.267;evm.TU.Chr34.933;evm.TU.Chr40.1930;evm.TU.Chr5.42;evm.TU.Chr5.44	K00799+K00078+K00699+K00799+K00699+K00078+K15303+K00799+K23790+K23790
Natural killer cell mediated cytotoxicity	ko04650	1	13	2122	14486	evm.TU.Chr8.415	K04721
Phosphatidylinositol signaling system	ko04070	32	263	2122	14486	evm.TU.Chr1.1262;evm.TU.Chr1.467;evm.TU.Chr1.822;evm.TU.Chr1.824;evm.TU.Chr12.257;evm.TU.Chr13.103;evm.TU.Chr14.470;evm.TU.Chr16.1113;evm.TU.Chr17.74;evm.TU.Chr2.374;evm.TU.Chr24.309;evm.TU.Chr26.16;evm.TU.Chr26.17;evm.TU.Chr26.18;evm.TU.Chr26.306;evm.TU.Chr27.1148;evm.TU.Chr28.632;evm.TU.Chr28.898;evm.TU.Chr29.329;evm.TU.Chr29.332;evm.TU.Chr34.554;evm.TU.Chr34.671;evm.TU.Chr35.983;evm.TU.Chr37.9…	K00901+K05860+K05857+K05857+K13024+K02183+K00889+K18082+K05858+K01109+K00901+K05860+K05860+K05860+K01110+K13084+K00889+K18082+K05858+K05858+K00923+K00901+K05857+K00911+K00911+K05859+K00901+K18083+K05857+K01109+K00889+K00915
Tryptophan metabolism	ko00380	10	80	2122	14486	evm.TU.Chr1.1061;evm.TU.Chr12.2394;evm.TU.Chr28.791;evm.TU.Chr3.271;evm.TU.Chr33.194;evm.TU.Chr39.221;evm.TU.Chr39.245;evm.TU.Chr40.1787;evm.TU.Chr5.634;evm.TU.Chr7.421	K00486+K00252+K00463+K11182+K00669+K03334+K00382+K00463+K00128+K00658
FoxO signaling pathway	ko04068	47	378	2122	14486	evm.TU.Chr1.894;evm.TU.Chr10.1263;evm.TU.Chr10.495;evm.TU.Chr11.304;evm.TU.Chr12.3054;evm.TU.Chr12.988;evm.TU.Chr12.989;evm.TU.Chr14.669;evm.TU.Chr15.768;evm.TU.Chr16.564;evm.TU.Chr17.29;evm.TU.Chr18.84;evm.TU.Chr19.277;evm.TU.Chr2.686;evm.TU.Chr20.1079;evm.TU.Chr20.332;evm.TU.Chr21.242;evm.TU.Chr23.1106;evm.TU.Chr23.930;evm.TU.Chr24.579;evm.TU.Chr24.653;evm.TU.Chr25.648;evm.TU.Chr26.306;evm.TU.C…	K04467+K04501+K13376+K07298+K11434+K04527+K04527+K05087+K04468+K03875+K04603+K05443+K16172+K04388+K04388+K05405+K21770+K04366+K04441+K13303+K04366+K04498+K01110+K04501+K04402+K08861+K13377+K04674+K01596+K01596+K03099+K04441+K04366+K02206+K17848+K05443+K04402+K04674+K07198+K08861+K04456+K03099+K03099+K07198+K07187+K21771+K04721
Proteasome	ko03050	14	104	2122	14486	evm.TU.Chr1.831;evm.TU.Chr12.1124;evm.TU.Chr20.880;evm.TU.Chr22.376;evm.TU.Chr23.1091;evm.TU.Chr24.1108;evm.TU.Chr24.636;evm.TU.Chr25.1022;evm.TU.Chr27.891;evm.TU.Chr3.308;evm.TU.Chr32.13;evm.TU.Chr35.661;evm.TU.Chr40.1257;evm.TU.Chr8.599	K03066+K03033+K02739+K02731+K02731+K06691+K02731+K03066+K02726+K06696+K02738+K06697+K03065+K02738
Salmonella infection	ko05132	83	618	2122	14486	evm.TU.Chr1.1389;evm.TU.Chr1.894;evm.TU.Chr11.125;evm.TU.Chr12.2396;evm.TU.Chr14.1135;evm.TU.Chr14.1137;evm.TU.Chr14.1138;evm.TU.Chr14.1140;evm.TU.Chr14.23;evm.TU.Chr15.198;evm.TU.Chr15.433;evm.TU.Chr15.434;evm.TU.Chr15.436;evm.TU.Chr15.439;evm.TU.Chr15.461;evm.TU.Chr16.1073;evm.TU.Chr16.1081;evm.TU.Chr16.644;evm.TU.Chr17.829;evm.TU.Chr17.830;evm.TU.Chr18.267;evm.TU.Chr18.855;evm.TU.Chr18.856;evm…	K10160+K04467+K21954+K03671+K09487+K04437+K04437+K17923+K05749+K23934+K01370+K01370+K02985+K02985+K04409+K20179+K05692+K05759+K04379+K04379+K05750+K07897+K05755+K10407+K04735+K05750+K10415+K05405+K21954+K04366+K04437+K04437+K04393+K04513+K04441+K04366+K04433+K23938+K04393+K10416+K07887+K07941+K20180+K09487+K06817+K20180+K02187+K02187+K05759+K12800+K23934+K10407+K10407+K04441+K04366+K00923+K07888+…
RNA transport	ko03013	43	308	2122	14486	evm.TU.Chr1.1424;evm.TU.Chr1.1425;evm.TU.Chr1.532;evm.TU.Chr10.499;evm.TU.Chr12.1307;evm.TU.Chr13.720;evm.TU.Chr13.739;evm.TU.Chr14.1027;evm.TU.Chr14.23;evm.TU.Chr15.242;evm.TU.Chr16.1009;evm.TU.Chr16.569;evm.TU.Chr17.700;evm.TU.Chr17.831;evm.TU.Chr17.852;evm.TU.Chr18.327;evm.TU.Chr19.202;evm.TU.Chr22.283;evm.TU.Chr22.477;evm.TU.Chr22.589;evm.TU.Chr23.1053;evm.TU.Chr24.318;evm.TU.Chr25.1021;evm.T…	K14289+K14289+K14325+K14284+K14325+K14318+K14316+K14303+K05749+K13132+K14316+K14312+K03262+K03754+K03680+K18655+K14527+K12878+K03241+K03260+K14320+K14294+K03252+K14289+K14319+K03539+K03231+K18644+K14321+K14296+K13174+K13114+K03113+K18655+K03252+K14308+K14317+K03245+K14310+K13174+K12882+K14285+K03240
Neomycin, kanamycin and gentamicin biosynthesis	ko00524	3	13	2122	14486	evm.TU.Chr25.319;evm.TU.Chr28.548;evm.TU.Chr40.1554	K00844+K00844+K00844
Cell adhesion molecules	ko04514	85	631	2122	14486	evm.TU.Chr10.1028;evm.TU.Chr10.1271;evm.TU.Chr10.1412;evm.TU.Chr10.1553;evm.TU.Chr11.1020;evm.TU.Chr11.1068;evm.TU.Chr12.1313;evm.TU.Chr12.1314;evm.TU.Chr12.657;evm.TU.Chr13.11;evm.TU.Chr13.1270;evm.TU.Chr13.191;evm.TU.Chr15.1357;evm.TU.Chr16.807;evm.TU.Chr18.1208;evm.TU.Chr18.890;evm.TU.Chr19.402;evm.TU.Chr19.403;evm.TU.Chr19.405;evm.TU.Chr19.417;evm.TU.Chr2.227;evm.TU.Chr2.495;evm.TU.Chr2.501;e…	K06449+K06584+K06467+K03160+K06088+K06496+K06087+K06087+K07378+K06087+K06467+K07377+K06081+K07378+K06459+K05689+K07377+K07377+K07377+K07377+K06710+K06081+K06081+K06492+K06087+K07378+K06483+K06591+K07380+K05719+K06751+K06797+K06591+K06087+K07377+K07377+K07377+K06746+K06467+K06467+K06467+K06467+K06771+K06771+K06759+K06756+K07377+K07377+K06467+K06467+K06467+K06467+K06467+K06548+K05718+K06458+K06459+…
Fructose and mannose metabolism	ko00051	11	75	2122	14486	evm.TU.Chr18.857;evm.TU.Chr25.319;evm.TU.Chr28.548;evm.TU.Chr3.716;evm.TU.Chr34.795;evm.TU.Chr36.128;evm.TU.Chr4.203;evm.TU.Chr40.1554;evm.TU.Chr5.425;evm.TU.Chr7.906;evm.TU.Chr8.36	K19030+K00844+K00844+K00850+K19030+K03841+K01103+K00844+K01623+K00846+K01623
Axon guidance	ko04360	19	126	2122	14486	evm.TU.Chr1.283;evm.TU.Chr10.111;evm.TU.Chr10.113;evm.TU.Chr14.1118;evm.TU.Chr14.734;evm.TU.Chr18.1275;evm.TU.Chr18.222;evm.TU.Chr19.475;evm.TU.Chr19.476;evm.TU.Chr23.81;evm.TU.Chr26.602;evm.TU.Chr30.152;evm.TU.Chr30.352;evm.TU.Chr36.379;evm.TU.Chr4.354;evm.TU.Chr40.1812;evm.TU.Chr6.510;evm.TU.Chr8.1012;evm.TU.Chr8.779	K07521+K07521+K07521+K06845+K06840+K06821+K06840+K07520+K07520+K06821+K07520+K06840+K06845+K07528+K06840+K07528+K06841+K07521+K07528
Fanconi anemia pathway	ko03460	20	103	2122	14486	evm.TU.Chr1.749;evm.TU.Chr12.204;evm.TU.Chr12.3088;evm.TU.Chr13.703;evm.TU.Chr14.1078;evm.TU.Chr14.227;evm.TU.Chr2.383;evm.TU.Chr25.295;evm.TU.Chr25.581;evm.TU.Chr25.981;evm.TU.Chr26.556;evm.TU.Chr28.629;evm.TU.Chr28.630;evm.TU.Chr33.267;evm.TU.Chr34.776;evm.TU.Chr37.2;evm.TU.Chr38.672;evm.TU.Chr38.836;evm.TU.Chr7.109;evm.TU.Chr8.260	K10605+K15363+K11137+K10870+K11137+K06054+K03515+K10882+K10858+K11137+K08734+K03511+K03511+K10848+K10891+K08775+K04482+K02350+K10896+K07466
Phenylalanine, tyrosine and tryptophan biosynthesis	ko00400	3	15	2122	14486	evm.TU.Chr14.664;evm.TU.Chr39.221;evm.TU.Chr39.476	K14455+K03334+K14455
Mucin type O-glycan biosynthesis	ko00512	10	78	2122	14486	evm.TU.Chr17.354;evm.TU.Chr28.592;evm.TU.Chr30.377;evm.TU.Chr30.378;evm.TU.Chr30.379;evm.TU.Chr30.380;evm.TU.Chr30.381;evm.TU.Chr37.492;evm.TU.Chr40.2051;evm.TU.Chr6.980	K00710+K00710+K00710+K00710+K00710+K00710+K00710+K00710+K00727+K00710
Alcoholism	ko05034	1	12	2122	14486	evm.TU.Chr3.607	K15985
Mannose type O-glycan biosynthesis	ko00515	16	71	2122	14486	evm.TU.Chr1.1216;evm.TU.Chr1.152;evm.TU.Chr10.1279;evm.TU.Chr11.897;evm.TU.Chr12.813;evm.TU.Chr13.102;evm.TU.Chr19.136;evm.TU.Chr22.472;evm.TU.Chr26.332;evm.TU.Chr26.333;evm.TU.Chr36.1226;evm.TU.Chr37.145;evm.TU.Chr38.383;evm.TU.Chr38.384;evm.TU.Chr38.394;evm.TU.Chr7.412	K10157+K09654+K18207+K09666+K00781+K00728+K21032+K07967+K10157+K10157+K19872+K19873+K03663+K03663+K03663+K00728
Thyroid hormone signaling pathway	ko04919	3	10	2122	14486	evm.TU.Chr29.44;evm.TU.Chr29.45;evm.TU.Chr34.625	K17904+K17904+K17751
Cytokine-cytokine receptor interaction	ko04060	69	443	2122	14486	evm.TU.Chr1.836;evm.TU.Chr10.1031;evm.TU.Chr10.1285;evm.TU.Chr10.1287;evm.TU.Chr10.1553;evm.TU.Chr10.495;evm.TU.Chr11.828;evm.TU.Chr11.892;evm.TU.Chr12.1077;evm.TU.Chr12.1125;evm.TU.Chr13.356;evm.TU.Chr16.274;evm.TU.Chr16.28;evm.TU.Chr16.562;evm.TU.Chr17.430;evm.TU.Chr18.1171;evm.TU.Chr18.84;evm.TU.Chr19.203;evm.TU.Chr19.260;evm.TU.Chr2.222;evm.TU.Chr2.223;evm.TU.Chr2.224;evm.TU.Chr2.225;evm.TU.C…	K02583+K05090+K04179+K04179+K03160+K13376+K05062+K05082+K04738+K05423+K05437+K05081+K05059+K05058+K05136+K05166+K05443+K05437+K05474+K05131+K05135+K05135+K05135+K05133+K05162+K04388+K04388+K05405+K14625+K04179+K05406+K13594+K13567+K05426+K16621+K05425+K05150+K20012+K05468+K05496+K05494+K13377+K04181+K04674+K04184+K05143+K22679+K05443+K04675+K05497+K05135+K16620+K04674+K05059+K05512+K05156+K05074+…
Adrenergic signaling in cardiomyocytes	ko04261	83	474	2122	14486	evm.TU.Chr1.859;evm.TU.Chr11.1188;evm.TU.Chr11.355;evm.TU.Chr12.1167;evm.TU.Chr12.2917;evm.TU.Chr12.443;evm.TU.Chr13.514;evm.TU.Chr13.552;evm.TU.Chr13.931;evm.TU.Chr14.1072;evm.TU.Chr14.695;evm.TU.Chr14.841;evm.TU.Chr15.166;evm.TU.Chr16.810;evm.TU.Chr17.74;evm.TU.Chr18.1104;evm.TU.Chr18.1164;evm.TU.Chr19.396;evm.TU.Chr2.737;evm.TU.Chr2.740;evm.TU.Chr20.441;evm.TU.Chr22.148;evm.TU.Chr22.286;evm.TU…	K05853+K01540+K04634+K04869+K12750+K04926+K04848+K01540+K04382+K12314+K10373+K04630+K04848+K01540+K05858+K05850+K04860+K06269+K08045+K04865+K09047+K09048+K12749+K08046+K04864+K04853+K04853+K04853+K04441+K04630+K08014+K04632+K17751+K17751+K09047+K04634+K09048+K05858+K05858+K11584+K04166+K04863+K04863+K11584+K04137+K11584+K01540+K11584+K04515+K04859+K04441+K17751+K04135+K12750+K05853+K04382+K11584+…
Terpenoid backbone biosynthesis	ko00900	8	38	2122	14486	evm.TU.Chr1.153;evm.TU.Chr10.1238;evm.TU.Chr29.769;evm.TU.Chr32.849;evm.TU.Chr35.2317;evm.TU.Chr36.338;evm.TU.Chr40.2528;evm.TU.Chr5.45	K00804+K13273+K06013+K08658+K05955+K05906+K15889+K05955
Phagosome	ko04145	61	358	2122	14486	evm.TU.Chr1.1389;evm.TU.Chr10.1269;evm.TU.Chr10.1556;evm.TU.Chr12.1014;evm.TU.Chr13.1267;evm.TU.Chr13.1268;evm.TU.Chr15.431;evm.TU.Chr16.1081;evm.TU.Chr18.326;evm.TU.Chr18.855;evm.TU.Chr19.506;evm.TU.Chr19.507;evm.TU.Chr19.509;evm.TU.Chr2.43;evm.TU.Chr2.82;evm.TU.Chr2.84;evm.TU.Chr2.891;evm.TU.Chr20.215;evm.TU.Chr22.473;evm.TU.Chr22.559;evm.TU.Chr22.619;evm.TU.Chr22.672;evm.TU.Chr22.779;evm.TU.Ch…	K10160+K04659+K01330+K02155+K06560+K06560+K06498+K05692+K07375+K07897+K06560+K06560+K06560+K07375+K07374+K07374+K10415+K06560+K03661+K05719+K08057+K06751+K08517+K07374+K06484+K07374+K04659+K10416+K07887+K10062+K02150+K02151+K06563+K08012+K03990+K08012+K07888+K07374+K07374+K07374+K07897+K06503+K06481+K01365+K01365+K01365+K01365+K04659+K10159+K13885+K07375+K10414+K16857+K06259+K07374+K07374+K07374+…
Cortisol synthesis and secretion	ko04927	1	3	2122	14486	evm.TU.Chr1.2323	K16931
Nucleotide excision repair	ko03420	11	77	2122	14486	evm.TU.Chr28.1073;evm.TU.Chr28.221;evm.TU.Chr28.602;evm.TU.Chr29.361;evm.TU.Chr31.249;evm.TU.Chr33.267;evm.TU.Chr40.1286;evm.TU.Chr40.1287;evm.TU.Chr40.1604;evm.TU.Chr8.260;evm.TU.Chr8.595	K02324+K03142+K04802+K10842+K10847+K10848+K10610+K10610+K04802+K07466+K03504
Thiamine metabolism	ko00730	5	21	2122	14486	evm.TU.Chr14.139;evm.TU.Chr14.140;evm.TU.Chr15.793;evm.TU.Chr22.1038;evm.TU.Chr40.1362	K01077+K01077+K01077+K00939+K00939
Shigellosis	ko05131	1	3	2122	14486	evm.TU.Chr19.240	K23826
GnRH signaling pathway	ko04912	37	261	2122	14486	evm.TU.Chr10.1255;evm.TU.Chr11.355;evm.TU.Chr13.555;evm.TU.Chr14.689;evm.TU.Chr16.1152;evm.TU.Chr17.74;evm.TU.Chr17.838;evm.TU.Chr2.737;evm.TU.Chr21.577;evm.TU.Chr21.579;evm.TU.Chr23.1060;evm.TU.Chr23.108;evm.TU.Chr23.109;evm.TU.Chr23.1106;evm.TU.Chr23.111;evm.TU.Chr23.669;evm.TU.Chr23.930;evm.TU.Chr24.582;evm.TU.Chr24.653;evm.TU.Chr25.215;evm.TU.Chr27.234;evm.TU.Chr28.1042;evm.TU.Chr29.329;evm.T…	K04280+K04634+K01115+K04280+K09203+K05858+K05871+K08045+K01398+K01398+K08046+K04853+K04853+K04366+K04853+K04393+K04441+K04632+K04366+K04433+K04393+K04634+K05858+K05858+K04515+K03099+K04441+K04366+K04635+K01115+K08048+K08043+K08523+K03099+K04515+K04416+K04345
Prion disease	ko05020	1	11	2122	14486	evm.TU.Chr16.440	K04000
Selenocompound metabolism	ko00450	5	24	2122	14486	evm.TU.Chr1.2112;evm.TU.Chr11.235;evm.TU.Chr26.307;evm.TU.Chr28.572;evm.TU.Chr33.111	K00548+K01758+K13811+K22182+K01874
Basal transcription factors	ko03022	8	67	2122	14486	evm.TU.Chr13.329;evm.TU.Chr14.1123;evm.TU.Chr16.829;evm.TU.Chr24.634;evm.TU.Chr24.948;evm.TU.Chr28.221;evm.TU.Chr29.361;evm.TU.Chr39.1030	K03131+K03138+K14535+K03129+K03127+K03142+K10842+K14650
Inflammatory mediator regulation of TRP channels	ko04750	1	3	2122	14486	evm.TU.Chr6.204	K04831
Apoptosis	ko04210	59	377	2122	14486	evm.TU.Chr1.255;evm.TU.Chr1.257;evm.TU.Chr1.260;evm.TU.Chr1.894;evm.TU.Chr10.1167;evm.TU.Chr10.501;evm.TU.Chr12.1077;evm.TU.Chr12.1141;evm.TU.Chr12.147;evm.TU.Chr12.148;evm.TU.Chr16.1081;evm.TU.Chr17.829;evm.TU.Chr17.830;evm.TU.Chr19.112;evm.TU.Chr19.209;evm.TU.Chr19.397;evm.TU.Chr2.147;evm.TU.Chr2.82;evm.TU.Chr2.84;evm.TU.Chr22.487;evm.TU.Chr23.1106;evm.TU.Chr23.472;evm.TU.Chr24.331;evm.TU.Chr24…	K03853+K03853+K01367+K04467+K12641+K01373+K04738+K08852+K10130+K10130+K05692+K04379+K04379+K01367+K07818+K04735+K01353+K07374+K07374+K19901+K04366+K07374+K07374+K04366+K03853+K02374+K07818+K07818+K07818+K04402+K01367+K02187+K02187+K02158+K01367+K03853+K04366+K08568+K07374+K07374+K07374+K04402+K01365+K01365+K01365+K01365+K24070+K01363+K04456+K02539+K02373+K04725+K07374+K07374+K07374+K19901+K16060+…
Other glycan degradation	ko00511	6	31	2122	14486	evm.TU.Chr12.23;evm.TU.Chr20.113;evm.TU.Chr27.1082;evm.TU.Chr31.389;evm.TU.Chr8.1157;evm.TU.Chr8.594	K01191+K01206+K01206+K12309+K12373+K12357
Hedgehog signaling pathway	ko04340	14	132	2122	14486	evm.TU.Chr1.829;evm.TU.Chr10.1035;evm.TU.Chr14.830;evm.TU.Chr16.442;evm.TU.Chr22.423;evm.TU.Chr22.476;evm.TU.Chr25.550;evm.TU.Chr28.232;evm.TU.Chr28.492;evm.TU.Chr3.793;evm.TU.Chr35.795;evm.TU.Chr6.746;evm.TU.Chr8.1099;evm.TU.Chr9.777	K06233+K10394+K08958+K06232+K03347+K11101+K08959+K11990+K06225+K11988+K11988+K03083+K00910+K04345
Vitamin B6 metabolism	ko00750	1	18	2122	14486	evm.TU.Chr28.639	K07758
Cushing syndrome	ko04934	1	4	2122	14486	evm.TU.Chr1.2323	K16931
Cholinergic synapse	ko04725	1	3	2122	14486	evm.TU.Chr29.521	K04129
Fatty acid degradation	ko00071	11	75	2122	14486	evm.TU.Chr1.734;evm.TU.Chr1.813;evm.TU.Chr1.821;evm.TU.Chr12.2394;evm.TU.Chr12.2992;evm.TU.Chr22.1044;evm.TU.Chr22.561;evm.TU.Chr28.615;evm.TU.Chr31.1384;evm.TU.Chr5.634;evm.TU.Chr5.647	K08765+K01897+K13239+K00252+K08765+K00249+K01897+K07508+K01897+K00128+K01897
Amino sugar and nucleotide sugar metabolism	ko00520	17	115	2122	14486	evm.TU.Chr12.3077;evm.TU.Chr13.210;evm.TU.Chr23.670;evm.TU.Chr25.319;evm.TU.Chr28.548;evm.TU.Chr3.366;evm.TU.Chr32.852;evm.TU.Chr34.557;evm.TU.Chr34.558;evm.TU.Chr34.682;evm.TU.Chr4.321;evm.TU.Chr40.1554;evm.TU.Chr40.1775;evm.TU.Chr6.830;evm.TU.Chr8.1157;evm.TU.Chr8.333;evm.TU.Chr9.1384	K01443+K00012+K01183+K00844+K00844+K01810+K01183+K01183+K01183+K00326+K00326+K00844+K00820+K08678+K12373+K00820+K01810
Rheumatoid arthritis	ko05323	1	4	2122	14486	evm.TU.Chr5.665	K05096
Acute myeloid leukemia	ko05221	3	4	2122	14486	evm.TU.Chr22.1063;evm.TU.Chr27.1154;evm.TU.Chr27.1156	K08806+K10053+K10053
Mitophagy - animal	ko04137	24	181	2122	14486	evm.TU.Chr1.750;evm.TU.Chr10.859;evm.TU.Chr12.1146;evm.TU.Chr13.332;evm.TU.Chr14.1021;evm.TU.Chr14.549;evm.TU.Chr18.855;evm.TU.Chr19.397;evm.TU.Chr20.439;evm.TU.Chr23.959;evm.TU.Chr24.1160;evm.TU.Chr24.419;evm.TU.Chr25.973;evm.TU.Chr29.358;evm.TU.Chr33.310;evm.TU.Chr33.639;evm.TU.Chr34.737;evm.TU.Chr34.796;evm.TU.Chr39.352;evm.TU.Chr4.1172;evm.TU.Chr7.508;evm.TU.Chr8.572;evm.TU.Chr8.573;evm.TU.Ch…	K08334+K08268+K20168+K08268+K20168+K03097+K07897+K04735+K21347+K20168+K09105+K17987+K07871+K08268+K07870+K07870+K21347+K07897+K03097+K05410+K08268+K11839+K11839+K15465
Progesterone-mediated oocyte maturation	ko04914	26	221	2122	14486	evm.TU.Chr1.1328;evm.TU.Chr1.853;evm.TU.Chr14.669;evm.TU.Chr14.841;evm.TU.Chr15.1396;evm.TU.Chr16.1221;evm.TU.Chr18.324;evm.TU.Chr2.737;evm.TU.Chr21.242;evm.TU.Chr23.1060;evm.TU.Chr23.1106;evm.TU.Chr23.930;evm.TU.Chr24.1060;evm.TU.Chr24.653;evm.TU.Chr32.87;evm.TU.Chr34.1392;evm.TU.Chr34.18;evm.TU.Chr34.702;evm.TU.Chr36.308;evm.TU.Chr38.454;evm.TU.Chr38.620;evm.TU.Chr38.663;evm.TU.Chr38.669;evm.TU…	K03348+K06633+K05087+K04630+K08556+K08837+K11481+K08045+K21770+K08046+K04366+K04441+K04630+K04366+K03357+K04441+K04366+K02206+K03352+K04079+K08048+K08043+K04456+K04630+K21771+K04345
Renal cell carcinoma	ko05211	2	10	2122	14486	evm.TU.Chr1.145;evm.TU.Chr33.84	K09592+K09592
Ubiquinone and other terpenoid-quinone biosynthesis	ko00130	11	39	2122	14486	evm.TU.Chr2.543;evm.TU.Chr2.544;evm.TU.Chr2.545;evm.TU.Chr2.546;evm.TU.Chr2.547;evm.TU.Chr36.335;evm.TU.Chr6.717;evm.TU.Chr6.718;evm.TU.Chr6.719;evm.TU.Chr6.720;evm.TU.Chr6.722	K00355+K00355+K00355+K00355+K00355+K10106+K00355+K00355+K00355+K00355+K00355
RNA polymerase	ko03020	5	39	2122	14486	evm.TU.Chr1.2321;evm.TU.Chr10.1261;evm.TU.Chr28.1145;evm.TU.Chr33.913;evm.TU.Chr5.638	K03018+K03024+K03024+K03025+K02999
Human T-cell leukemia virus 1 infection	ko05166	2	17	2122	14486	evm.TU.Chr16.565;evm.TU.Chr27.334	K15304+K16333
MicroRNAs in cancer	ko05206	4	15	2122	14486	evm.TU.Chr20.733;evm.TU.Chr3.259;evm.TU.Chr34.1193;evm.TU.Chr35.636	K17387+K17461+K09850+K17461
Non-homologous end-joining	ko03450	3	25	2122	14486	evm.TU.Chr3.315;evm.TU.Chr4.1227;evm.TU.Chr8.1077	K04799+K10887+K10886
Aminoacyl-tRNA biosynthesis	ko00970	7	77	2122	14486	evm.TU.Chr12.2391;evm.TU.Chr16.943;evm.TU.Chr27.1042;evm.TU.Chr29.631;evm.TU.Chr33.111;evm.TU.Chr36.719;evm.TU.Chr39.291	K01889+K01887+K01866+K02433+K01874+K02433+K01866
D-Glutamine and D-glutamate metabolism	ko00471	4	13	2122	14486	evm.TU.Chr23.1055;evm.TU.Chr35.2321;evm.TU.Chr35.979;evm.TU.Chr39.665	K01425+K01425+K01425+K01425
Linoleic acid metabolism	ko00591	6	40	2122	14486	evm.TU.Chr11.1018;evm.TU.Chr11.1019;evm.TU.Chr33.1014;evm.TU.Chr33.1593;evm.TU.Chr33.235;evm.TU.Chr38.390	K16817+K16817+K16343+K16343+K01047+K14621
VEGF signaling pathway	ko04370	19	176	2122	14486	evm.TU.Chr1.307;evm.TU.Chr1.854;evm.TU.Chr10.197;evm.TU.Chr18.859;evm.TU.Chr23.1106;evm.TU.Chr23.669;evm.TU.Chr23.930;evm.TU.Chr24.653;evm.TU.Chr25.126;evm.TU.Chr27.234;evm.TU.Chr28.891;evm.TU.Chr32.220;evm.TU.Chr33.117;evm.TU.Chr33.196;evm.TU.Chr34.1392;evm.TU.Chr34.18;evm.TU.Chr34.87;evm.TU.Chr38.669;evm.TU.Chr39.381	K06268+K05760+K05098+K04444+K04366+K04393+K04441+K04366+K06268+K04393+K05760+K02158+K06268+K04718+K04441+K04366+K04443+K04456+K05859
Carbon metabolism	ko01200	40	271	2122	14486	evm.TU.Chr14.664;evm.TU.Chr17.57;evm.TU.Chr18.1045;evm.TU.Chr18.1166;evm.TU.Chr18.314;evm.TU.Chr2.698;evm.TU.Chr21.309;evm.TU.Chr22.272;evm.TU.Chr23.79;evm.TU.Chr24.304;evm.TU.Chr25.319;evm.TU.Chr27.235;evm.TU.Chr27.892;evm.TU.Chr28.548;evm.TU.Chr3.366;evm.TU.Chr3.716;evm.TU.Chr32.19;evm.TU.Chr32.195;evm.TU.Chr32.739;evm.TU.Chr34.1188;evm.TU.Chr34.1404;evm.TU.Chr34.621;evm.TU.Chr34.677;evm.TU.Chr…	K14455+K01847+K01689+K00615+K00600+K01948+K00873+K00814+K00615+K01647+K00844+K01689+K00234+K00844+K01810+K00850+K01689+K01958+K01681+K11529+K00600+K01689+K01647+K00814+K03841+K01079+K00382+K14455+K14729+K00844+K01623+K01783+K00058+K08074+K00658+K01623+K01810+K01895+K00814+K00814
Glycosaminoglycan biosynthesis - heparan sulfate / heparin	ko00534	10	78	2122	14486	evm.TU.Chr1.1070;evm.TU.Chr1.321;evm.TU.Chr10.1036;evm.TU.Chr13.132;evm.TU.Chr15.772;evm.TU.Chr17.382;evm.TU.Chr2.618;evm.TU.Chr3.408;evm.TU.Chr3.409;evm.TU.Chr34.1390	K01024+K07809+K02576+K02576+K00771+K02366+K02514+K02514+K02514+K00734
mTOR signaling pathway	ko04150	47	416	2122	14486	evm.TU.Chr1.894;evm.TU.Chr11.304;evm.TU.Chr12.3088;evm.TU.Chr12.988;evm.TU.Chr12.989;evm.TU.Chr13.328;evm.TU.Chr13.749;evm.TU.Chr14.1078;evm.TU.Chr14.669;evm.TU.Chr16.563;evm.TU.Chr16.564;evm.TU.Chr16.873;evm.TU.Chr19.277;evm.TU.Chr19.607;evm.TU.Chr2.962;evm.TU.Chr23.1106;evm.TU.Chr23.74;evm.TU.Chr23.928;evm.TU.Chr24.22;evm.TU.Chr24.56;evm.TU.Chr24.57;evm.TU.Chr24.653;evm.TU.Chr25.981;evm.TU.Chr2…	K04467+K07298+K11137+K04527+K04527+K06519+K02842+K11137+K05087+K08267+K03875+K01384+K16172+K06519+K01357+K04366+K04513+K07203+K07203+K13780+K13780+K04366+K11137+K00714+K01110+K02150+K01558+K02151+K07204+K03099+K20405+K04366+K00572+K00572+K20404+K07198+K02354+K02353+K04456+K20411+K03099+K08272+K03083+K03099+K07198+K02353+K08269
Autophagy - animal	ko04140	50	376	2122	14486	evm.TU.Chr1.750;evm.TU.Chr10.1242;evm.TU.Chr10.497;evm.TU.Chr10.498;evm.TU.Chr10.859;evm.TU.Chr11.304;evm.TU.Chr12.1141;evm.TU.Chr12.19;evm.TU.Chr13.1227;evm.TU.Chr13.178;evm.TU.Chr13.332;evm.TU.Chr13.931;evm.TU.Chr14.669;evm.TU.Chr16.1113;evm.TU.Chr16.874;evm.TU.Chr18.855;evm.TU.Chr19.277;evm.TU.Chr23.1106;evm.TU.Chr23.928;evm.TU.Chr24.22;evm.TU.Chr24.653;evm.TU.Chr26.306;evm.TU.Chr27.737;evm.TU…	K08334+K08803+K17906+K17906+K08268+K07298+K08852+K08803+K10802+K07874+K08268+K04382+K05087+K18082+K21249+K07897+K16172+K04366+K07203+K07203+K04366+K01110+K01363+K18082+K08268+K02158+K07204+K04366+K07897+K01365+K01365+K01365+K01365+K07198+K04382+K17603+K01363+K04456+K04427+K05410+K18052+K08268+K23609+K17888+K07198+K08342+K07187+K07874+K08269+K04345
Ether lipid metabolism	ko00565	17	98	2122	14486	evm.TU.Chr11.1018;evm.TU.Chr11.1019;evm.TU.Chr12.529;evm.TU.Chr13.513;evm.TU.Chr13.555;evm.TU.Chr16.419;evm.TU.Chr17.130;evm.TU.Chr21.578;evm.TU.Chr21.580;evm.TU.Chr24.327;evm.TU.Chr33.1014;evm.TU.Chr33.1593;evm.TU.Chr33.235;evm.TU.Chr35.1161;evm.TU.Chr35.1182;evm.TU.Chr38.390;evm.TU.Chr5.646	K16817+K16817+K01080+K16795+K01115+K01080+K01062+K13510+K13510+K20656+K16343+K16343+K01047+K01080+K01115+K14621+K08743
Steroid hormone biosynthesis	ko00140	10	84	2122	14486	evm.TU.Chr1.191;evm.TU.Chr12.188;evm.TU.Chr18.86;evm.TU.Chr22.1062;evm.TU.Chr26.25;evm.TU.Chr26.37;evm.TU.Chr28.495;evm.TU.Chr28.641;evm.TU.Chr34.92;evm.TU.Chr39.174	K12344+K07434+K10251+K00699+K00545+K00545+K10207+K00699+K10251+K10251
Sulfur relay system	ko04122	6	26	2122	14486	evm.TU.Chr18.1136;evm.TU.Chr28.890;evm.TU.Chr34.491;evm.TU.Chr34.586;evm.TU.Chr36.102;evm.TU.Chr36.103	K14168+K14168+K14168+K14168+K21232+K03635
RIG-I-like receptor signaling pathway	ko04622	14	170	2122	14486	evm.TU.Chr1.573;evm.TU.Chr1.894;evm.TU.Chr19.397;evm.TU.Chr2.670;evm.TU.Chr22.670;evm.TU.Chr23.930;evm.TU.Chr25.827;evm.TU.Chr34.1392;evm.TU.Chr38.862;evm.TU.Chr39.836;evm.TU.Chr4.1172;evm.TU.Chr40.1255;evm.TU.Chr8.1252;evm.TU.Chr9.758	K12652+K04467+K04735+K12649+K05406+K04441+K05425+K04441+K04427+K12655+K05410+K02373+K04416+K02861
Folate biosynthesis	ko00790	10	54	2122	14486	evm.TU.Chr14.139;evm.TU.Chr14.140;evm.TU.Chr15.793;evm.TU.Chr21.53;evm.TU.Chr28.226;evm.TU.Chr29.16;evm.TU.Chr36.103;evm.TU.Chr36.882;evm.TU.Chr39.71;evm.TU.Chr7.97	K01077+K01077+K01077+K20967+K00287+K01495+K03635+K01930+K00501+K20967
Endocytosis	ko04144	108	726	2122	14486	evm.TU.Chr1.1217;evm.TU.Chr1.1569;evm.TU.Chr1.531;evm.TU.Chr1.900;evm.TU.Chr10.1164;evm.TU.Chr10.1487;evm.TU.Chr10.396;evm.TU.Chr11.231;evm.TU.Chr12.3053;evm.TU.Chr13.315;evm.TU.Chr13.512;evm.TU.Chr13.555;evm.TU.Chr13.676;evm.TU.Chr13.709;evm.TU.Chr13.719;evm.TU.Chr13.721;evm.TU.Chr14.466;evm.TU.Chr14.468;evm.TU.Chr14.470;evm.TU.Chr14.669;evm.TU.Chr16.1068;evm.TU.Chr16.1069;evm.TU.Chr16.273;evm.T…	K12486+K07939+K12491+K05093+K07904+K22518+K12471+K12474+K11824+K12483+K19475+K01115+K08291+K11825+K12480+K12185+K07905+K07905+K00889+K05087+K03283+K03283+K13305+K12562+K05095+K12476+K12474+K05632+K07897+K05755+K12474+K04237+K04388+K17919+K04705+K04388+K12474+K12200+K12200+K11824+K04679+K12472+K04237+K12472+K06751+K11826+K12495+K04393+K04513+K12495+K11981+K12495+K12481+K18466+K18466+K12485+K12485+…
Calcium signaling pathway	ko04020	110	693	2122	14486	evm.TU.Chr1.1881;evm.TU.Chr1.1882;evm.TU.Chr1.2089;evm.TU.Chr1.307;evm.TU.Chr1.373;evm.TU.Chr1.400;evm.TU.Chr1.467;evm.TU.Chr1.822;evm.TU.Chr1.824;evm.TU.Chr1.859;evm.TU.Chr10.1011;evm.TU.Chr10.1030;evm.TU.Chr10.1070;evm.TU.Chr10.863;evm.TU.Chr11.144;evm.TU.Chr11.355;evm.TU.Chr12.1078;evm.TU.Chr12.875;evm.TU.Chr13.103;evm.TU.Chr14.842;evm.TU.Chr17.29;evm.TU.Chr17.735;evm.TU.Chr17.74;evm.TU.Chr17.…	K04248+K04248+K04131+K06268+K04854+K05211+K05860+K05857+K05857+K05853+K04150+K05089+K04160+K05863+K05869+K04634+K04359+K04994+K02183+K04130+K04603+K04963+K05858+K05871+K08794+K05850+K13755+K18196+K18196+K13755+K05085+K04809+K04322+K00907+K04853+K04853+K04853+K04282+K04632+K12042+K12042+K04211+K04163+K06268+K09565+K05860+K05860+K05860+K15040+K04282+K04636+K04634+K04163+K03914+K05858+K05858+K04129+…
PPAR signaling pathway	ko03320	34	165	2122	14486	evm.TU.Chr1.734;evm.TU.Chr1.813;evm.TU.Chr11.1064;evm.TU.Chr12.122;evm.TU.Chr12.123;evm.TU.Chr12.124;evm.TU.Chr12.189;evm.TU.Chr12.2992;evm.TU.Chr12.442;evm.TU.Chr14.686;evm.TU.Chr14.688;evm.TU.Chr15.430;evm.TU.Chr22.1044;evm.TU.Chr22.561;evm.TU.Chr23.1105;evm.TU.Chr24.652;evm.TU.Chr26.13;evm.TU.Chr27.646;evm.TU.Chr3.309;evm.TU.Chr3.312;evm.TU.Chr31.1384;evm.TU.Chr31.1391;evm.TU.Chr31.1476;evm.TU…	K08765+K01897+K08526+K10226+K10226+K10226+K10226+K08765+K07294+K08768+K08768+K07296+K00249+K01897+K08530+K08530+K00507+K08752+K01596+K01596+K01897+K08751+K06086+K06086+K08771+K08530+K08524+K07294+K06259+K01897+K06086+K06086+K08524+K08764
Riboflavin metabolism	ko00740	4	18	2122	14486	evm.TU.Chr15.197;evm.TU.Chr35.239;evm.TU.Chr37.187;evm.TU.Chr40.2050	K05901+K14379+K05901+K00861
Glycolysis / Gluconeogenesis	ko00010	24	142	2122	14486	evm.TU.Chr18.1045;evm.TU.Chr21.309;evm.TU.Chr25.319;evm.TU.Chr26.308;evm.TU.Chr27.235;evm.TU.Chr28.548;evm.TU.Chr28.655;evm.TU.Chr3.309;evm.TU.Chr3.312;evm.TU.Chr3.366;evm.TU.Chr3.716;evm.TU.Chr32.19;evm.TU.Chr32.221;evm.TU.Chr34.621;evm.TU.Chr36.128;evm.TU.Chr39.245;evm.TU.Chr4.38;evm.TU.Chr40.1554;evm.TU.Chr5.425;evm.TU.Chr5.634;evm.TU.Chr7.192;evm.TU.Chr8.36;evm.TU.Chr9.1384;evm.TU.Chr9.1401	K01689+K00873+K00844+K03103+K01689+K00844+K00002+K01596+K01596+K01810+K00850+K01689+K00002+K01689+K03841+K00382+K00016+K00844+K01623+K00128+K08074+K01623+K01810+K01895
Non-small cell lung cancer	ko05223	1	3	2122	14486	evm.TU.Chr34.1193	K09850
Apoptosis - fly	ko04214	1	4	2122	14486	evm.TU.Chr22.1023	K01527
Arginine biosynthesis	ko00220	16	52	2122	14486	evm.TU.Chr1.489;evm.TU.Chr14.664;evm.TU.Chr2.698;evm.TU.Chr22.272;evm.TU.Chr23.1055;evm.TU.Chr33.277;evm.TU.Chr33.685;evm.TU.Chr34.451;evm.TU.Chr35.2321;evm.TU.Chr35.516;evm.TU.Chr35.979;evm.TU.Chr39.476;evm.TU.Chr39.665;evm.TU.Chr9.707;evm.TU.Chr9.772;evm.TU.Chr9.773	K01476+K14455+K01948+K00814+K01425+K01915+K01915+K14677+K01425+K00814+K01425+K14455+K01425+K01915+K00814+K00814
Endocrine and other factor-regulated calcium reabsorption	ko04961	2	5	2122	14486	evm.TU.Chr10.1236;evm.TU.Chr14.663	K14757+K14757
SNARE interactions in vesicular transport	ko04130	9	58	2122	14486	evm.TU.Chr1.533;evm.TU.Chr20.536;evm.TU.Chr22.779;evm.TU.Chr27.231;evm.TU.Chr34.690;evm.TU.Chr36.694;evm.TU.Chr5.172;evm.TU.Chr6.646;evm.TU.Chr7.766	K08493+K08504+K08517+K13504+K08489+K08516+K08486+K08487+K08508
Platelet activation	ko04611	2	27	2122	14486	evm.TU.Chr12.2993;evm.TU.Chr28.205	K06236+K06236
Protein processing in endoplasmic reticulum	ko04141	63	441	2122	14486	evm.TU.Chr1.255;evm.TU.Chr1.257;evm.TU.Chr1.260;evm.TU.Chr10.1015;evm.TU.Chr10.1246;evm.TU.Chr10.1439;evm.TU.Chr11.1063;evm.TU.Chr12.1141;evm.TU.Chr12.538;evm.TU.Chr14.1135;evm.TU.Chr14.658;evm.TU.Chr16.1068;evm.TU.Chr16.1069;evm.TU.Chr16.1072;evm.TU.Chr16.871;evm.TU.Chr17.233;evm.TU.Chr19.112;evm.TU.Chr2.557;evm.TU.Chr2.659;evm.TU.Chr2.804;evm.TU.Chr2.85;evm.TU.Chr20.1076;evm.TU.Chr20.1077;evm.T…	K03853+K03853+K01367+K14020+K08056+K09542+K09054+K08852+K14011+K09487+K08653+K03283+K03283+K09486+K07151+K14026+K01367+K01230+K09530+K24348+K09508+K07151+K07151+K01456+K14025+K03347+K10661+K08057+K10661+K10100+K16194+K03853+K08056+K04523+K14026+K14016+K13525+K09525+K01367+K14010+K10661+K09487+K14007+K10976+K01367+K03853+K14000+K14000+K14026+K04079+K01230+K14014+K08056+K03283+K13525+K23741+K14007+…
Glycosaminoglycan degradation	ko00531	6	44	2122	14486	evm.TU.Chr31.389;evm.TU.Chr34.1194;evm.TU.Chr34.454;evm.TU.Chr39.233;evm.TU.Chr39.236;evm.TU.Chr8.1157	K12309+K01197+K01197+K01197+K01197+K12373
Cellular senescence	ko04218	54	429	2122	14486	evm.TU.Chr1.255;evm.TU.Chr1.257;evm.TU.Chr1.260;evm.TU.Chr1.307;evm.TU.Chr10.1441;evm.TU.Chr10.495;evm.TU.Chr10.863;evm.TU.Chr12.850;evm.TU.Chr15.189;evm.TU.Chr16.278;evm.TU.Chr19.112;evm.TU.Chr19.396;evm.TU.Chr19.397;evm.TU.Chr2.686;evm.TU.Chr20.1079;evm.TU.Chr20.332;evm.TU.Chr21.242;evm.TU.Chr22.361;evm.TU.Chr22.672;evm.TU.Chr23.1106;evm.TU.Chr23.928;evm.TU.Chr23.930;evm.TU.Chr24.22;evm.TU.Chr2…	K03853+K03853+K01367+K06268+K21774+K13376+K05863+K10138+K18753+K02830+K01367+K06269+K04735+K04388+K04388+K05405+K21770+K10138+K06751+K04366+K07203+K04441+K07203+K21769+K04366+K06268+K04433+K03853+K15040+K01110+K04446+K04973+K04402+K13377+K10752+K01367+K04674+K05863+K06268+K01367+K03853+K04441+K04366+K02206+K02089+K04443+K04402+K04674+K21773+K09183+K04456+K21124+K04500+K21771
Dilated cardiomyopathy	ko05414	3	22	2122	14486	evm.TU.Chr20.532;evm.TU.Chr31.1362;evm.TU.Chr34.625	K12565+K12564+K17751
DNA replication	ko03030	12	58	2122	14486	evm.TU.Chr1.1429;evm.TU.Chr2.397;evm.TU.Chr22.319;evm.TU.Chr25.316;evm.TU.Chr28.1073;evm.TU.Chr28.602;evm.TU.Chr3.315;evm.TU.Chr38.405;evm.TU.Chr40.1604;evm.TU.Chr8.260;evm.TU.Chr8.595;evm.TU.Chr9.793	K02685+K10744+K02212+K10742+K02324+K04802+K04799+K03469+K04802+K07466+K03504+K02212
NF-kappa B signaling pathway	ko04064	1	12	2122	14486	evm.TU.Chr33.166	K20913
mRNA surveillance pathway	ko03015	35	205	2122	14486	evm.TU.Chr1.1736;evm.TU.Chr1.532;evm.TU.Chr1.857;evm.TU.Chr10.499;evm.TU.Chr11.566;evm.TU.Chr12.1307;evm.TU.Chr13.1202;evm.TU.Chr13.1203;evm.TU.Chr13.931;evm.TU.Chr18.327;evm.TU.Chr19.396;evm.TU.Chr23.1070;evm.TU.Chr24.318;evm.TU.Chr29.240;evm.TU.Chr29.855;evm.TU.Chr31.251;evm.TU.Chr32.223;evm.TU.Chr32.734;evm.TU.Chr34.1189;evm.TU.Chr34.1399;evm.TU.Chr36.950;evm.TU.Chr38.453;evm.TU.Chr38.455;evm.…	K14404+K14325+K06965+K14284+K08873+K14325+K11124+K11124+K04382+K18655+K06269+K14411+K14294+K13114+K11584+K11584+K11584+K11584+K14962+K18655+K04382+K11584+K06100+K14396+K04354+K12882+K14399+K04354+K04354+K04354+K14285+K11584+K08873+K04354+K04354
Glyoxylate and dicarboxylate metabolism	ko00630	12	77	2122	14486	evm.TU.Chr17.57;evm.TU.Chr18.314;evm.TU.Chr24.304;evm.TU.Chr32.739;evm.TU.Chr33.277;evm.TU.Chr33.685;evm.TU.Chr34.1188;evm.TU.Chr34.1404;evm.TU.Chr34.677;evm.TU.Chr39.245;evm.TU.Chr9.1401;evm.TU.Chr9.707	K01847+K00600+K01647+K01681+K01915+K01915+K11529+K00600+K01647+K00382+K01895+K01915
Ovarian steroidogenesis	ko04913	1	1	2122	14486	evm.TU.Chr1.2323	K16931
Regulation of actin cytoskeleton	ko04810	94	592	2122	14486	evm.TU.Chr1.2089;evm.TU.Chr1.348;evm.TU.Chr1.403;evm.TU.Chr1.811;evm.TU.Chr1.854;evm.TU.Chr1.900;evm.TU.Chr10.1030;evm.TU.Chr10.1271;evm.TU.Chr10.1496;evm.TU.Chr10.899;evm.TU.Chr10.900;evm.TU.Chr12.1078;evm.TU.Chr12.152;evm.TU.Chr12.1951;evm.TU.Chr12.1953;evm.TU.Chr12.2395;evm.TU.Chr12.2890;evm.TU.Chr12.2925;evm.TU.Chr12.2926;evm.TU.Chr12.601;evm.TU.Chr13.331;evm.TU.Chr14.23;evm.TU.Chr14.470;evm.…	K04131+K06525+K04639+K06476+K05760+K05093+K05089+K06584+K12330+K05729+K05729+K04359+K06270+K10352+K10352+K10352+K06482+K06476+K06476+K04410+K05765+K05749+K00889+K05726+K05726+K05726+K04130+K04409+K05692+K05759+K05095+K05746+K06583+K05750+K05755+K06269+K13710+K05750+K06483+K06591+K04514+K00907+K05719+K05720+K04366+K04393+K04513+K05720+K05740+K06484+K04366+K04393+K06591+K05729+K03914+K05767+K00889+…
Influenza A	ko05164	5	33	2122	14486	evm.TU.Chr1.1736;evm.TU.Chr13.1217;evm.TU.Chr37.1032;evm.TU.Chr8.257;evm.TU.Chr8.415	K14404+K05404+K15047+K05404+K04721
Dorso-ventral axis formation	ko04320	2	22	2122	14486	evm.TU.Chr33.163;evm.TU.Chr40.2517	K02602+K03099
cGMP-PKG signaling pathway	ko04022	1	7	2122	14486	evm.TU.Chr34.625	K17751
Biosynthesis of amino acids	ko01230	40	179	2122	14486	evm.TU.Chr1.1391;evm.TU.Chr1.2112;evm.TU.Chr1.489;evm.TU.Chr1.613;evm.TU.Chr1.897;evm.TU.Chr11.235;evm.TU.Chr12.3327;evm.TU.Chr12.3328;evm.TU.Chr14.664;evm.TU.Chr18.1045;evm.TU.Chr18.1166;evm.TU.Chr18.314;evm.TU.Chr2.698;evm.TU.Chr21.309;evm.TU.Chr22.272;evm.TU.Chr23.79;evm.TU.Chr24.304;evm.TU.Chr27.235;evm.TU.Chr3.716;evm.TU.Chr32.19;evm.TU.Chr32.195;evm.TU.Chr32.739;evm.TU.Chr33.162;evm.TU.Chr3…	K00789+K00548+K01476+K00789+K12657+K01758+K00286+K00286+K14455+K01689+K00615+K00600+K01948+K00873+K00814+K00615+K01647+K01689+K00850+K01689+K01958+K01681+K00286+K01915+K01915+K00600+K14677+K01689+K01647+K00814+K01079+K14455+K01623+K01783+K01697+K00058+K01623+K01915+K00814+K00814
p53 signaling pathway	ko04115	20	178	2122	14486	evm.TU.Chr12.147;evm.TU.Chr12.148;evm.TU.Chr12.850;evm.TU.Chr13.410;evm.TU.Chr16.952;evm.TU.Chr21.242;evm.TU.Chr22.361;evm.TU.Chr23.401;evm.TU.Chr25.481;evm.TU.Chr26.306;evm.TU.Chr28.449;evm.TU.Chr29.76;evm.TU.Chr31.1383;evm.TU.Chr31.257;evm.TU.Chr34.702;evm.TU.Chr34.715;evm.TU.Chr35.1044;evm.TU.Chr35.1172;evm.TU.Chr38.239;evm.TU.Chr40.2015	K10130+K10130+K10138+K10147+K10137+K21770+K10138+K10137+K10136+K01110+K04402+K10133+K02187+K02187+K02206+K02089+K10142+K04402+K16857+K10144
Pentose and glucuronate interconversions	ko00040	8	68	2122	14486	evm.TU.Chr13.210;evm.TU.Chr21.310;evm.TU.Chr22.1062;evm.TU.Chr28.641;evm.TU.Chr28.655;evm.TU.Chr3.267;evm.TU.Chr32.221;evm.TU.Chr6.714	K00012+K00078+K00699+K00699+K00002+K00078+K00002+K01783
Adherens junction	ko04520	52	279	2122	14486	evm.TU.Chr10.1263;evm.TU.Chr10.1552;evm.TU.Chr11.448;evm.TU.Chr12.988;evm.TU.Chr12.989;evm.TU.Chr14.1025;evm.TU.Chr14.549;evm.TU.Chr14.669;evm.TU.Chr15.1357;evm.TU.Chr15.768;evm.TU.Chr16.1081;evm.TU.Chr16.573;evm.TU.Chr17.395;evm.TU.Chr18.890;evm.TU.Chr19.251;evm.TU.Chr2.495;evm.TU.Chr2.501;evm.TU.Chr2.67;evm.TU.Chr2.686;evm.TU.Chr20.1079;evm.TU.Chr22.244;evm.TU.Chr22.551;evm.TU.Chr23.669;evm.TU.…	K04501+K05697+K08889+K04527+K04527+K05694+K03097+K05087+K06081+K04468+K05692+K05690+K05702+K05689+K06593+K06081+K06081+K04237+K04388+K04388+K06593+K04237+K04393+K04513+K05696+K04498+K04393+K04501+K05690+K04674+K04237+K04237+K06086+K06086+K05693+K04674+K05702+K05702+K05703+K04427+K23612+K03097+K05689+K05689+K04362+K05690+K06086+K06086+K06083+K05695+K05693+K05706
Homologous recombination	ko03440	10	66	2122	14486	evm.TU.Chr1.749;evm.TU.Chr13.703;evm.TU.Chr16.951;evm.TU.Chr25.295;evm.TU.Chr3.870;evm.TU.Chr37.2;evm.TU.Chr38.672;evm.TU.Chr39.671;evm.TU.Chr8.260;evm.TU.Chr8.595	K10605+K10870+K20775+K10882+K10728+K08775+K04482+K19528+K07466+K03504
Alzheimer disease	ko05010	1	8	2122	14486	evm.TU.Chr29.521	K04129
Ferroptosis	ko04216	15	103	2122	14486	evm.TU.Chr1.813;evm.TU.Chr11.450;evm.TU.Chr12.1045;evm.TU.Chr12.1046;evm.TU.Chr13.328;evm.TU.Chr19.607;evm.TU.Chr22.561;evm.TU.Chr24.212;evm.TU.Chr26.23;evm.TU.Chr31.1384;evm.TU.Chr34.693;evm.TU.Chr35.1044;evm.TU.Chr35.456;evm.TU.Chr5.647;evm.TU.Chr6.1046	K01897+K11205+K00522+K00522+K06519+K06519+K01897+K21398+K15040+K01897+K21398+K10142+K06503+K01897+K14685
Insulin resistance	ko04931	1	6	2122	14486	evm.TU.Chr27.334	K16333
Drug metabolism - other enzymes	ko00983	17	121	2122	14486	evm.TU.Chr11.1190;evm.TU.Chr12.3080;evm.TU.Chr18.329;evm.TU.Chr20.118;evm.TU.Chr22.1062;evm.TU.Chr22.13;evm.TU.Chr22.635;evm.TU.Chr22.636;evm.TU.Chr25.336;evm.TU.Chr28.641;evm.TU.Chr34.1394;evm.TU.Chr40.1930;evm.TU.Chr5.42;evm.TU.Chr5.44;evm.TU.Chr9.1191;evm.TU.Chr9.1192;evm.TU.Chr9.484	K00940+K00940+K01489+K00799+K00699+K00876+K00207+K00207+K00799+K00699+K01489+K00799+K23790+K23790+K00876+K00876+K00207
Phenylalanine metabolism	ko00360	4	29	2122	14486	evm.TU.Chr14.664;evm.TU.Chr39.221;evm.TU.Chr39.476;evm.TU.Chr5.423	K14455+K03334+K14455+K07253
Nicotinate and nicotinamide metabolism	ko00760	14	94	2122	14486	evm.TU.Chr1.523;evm.TU.Chr10.1235;evm.TU.Chr13.1269;evm.TU.Chr14.1136;evm.TU.Chr14.662;evm.TU.Chr22.149;evm.TU.Chr22.6;evm.TU.Chr23.960;evm.TU.Chr36.348;evm.TU.Chr39.1062;evm.TU.Chr39.475;evm.TU.Chr6.818;evm.TU.Chr9.1189;evm.TU.Chr9.752	K01081+K03783+K00541+K01081+K03783+K11416+K00767+K01081+K01081+K03462+K03783+K01239+K03783+K11415
Thyroid cancer	ko05216	1	3	2122	14486	evm.TU.Chr6.788	K09292
Primary bile acid biosynthesis	ko00120	2	40	2122	14486	evm.TU.Chr36.623;evm.TU.Chr9.1193	K10223+K08764
Oxidative phosphorylation	ko00190	21	174	2122	14486	evm.TU.Chr1.1107;evm.TU.Chr1.404;evm.TU.Chr10.1408;evm.TU.Chr10.1409;evm.TU.Chr11.301;evm.TU.Chr12.1014;evm.TU.Chr16.399;evm.TU.Chr16.6;evm.TU.Chr21.122;evm.TU.Chr22.473;evm.TU.Chr26.7;evm.TU.Chr27.757;evm.TU.Chr27.892;evm.TU.Chr30.375;evm.TU.Chr30.625;evm.TU.Chr31.553;evm.TU.Chr34.1435;evm.TU.Chr4.347;evm.TU.Chr40.1161;evm.TU.Chr40.1274;evm.TU.Chr5.171	K02270+K02130+K01542+K01542+K02134+K02155+K03952+K11725+K03936+K03661+K01507+K00417+K00234+K02150+K02151+K03962+K00413+K03958+K02263+K03936+K03941
MAPK signaling pathway	ko04010	113	852	2122	14486	evm.TU.Chr1.1002;evm.TU.Chr1.307;evm.TU.Chr1.373;evm.TU.Chr1.427;evm.TU.Chr1.778;evm.TU.Chr1.836;evm.TU.Chr1.894;evm.TU.Chr1.900;evm.TU.Chr10.1030;evm.TU.Chr10.1031;evm.TU.Chr10.197;evm.TU.Chr10.495;evm.TU.Chr11.145;evm.TU.Chr12.1078;evm.TU.Chr12.1167;evm.TU.Chr12.2918;evm.TU.Chr12.336;evm.TU.Chr12.601;evm.TU.Chr12.988;evm.TU.Chr12.989;evm.TU.Chr13.1201;evm.TU.Chr14.1137;evm.TU.Chr14.1138;evm.TU.…	K04378+K06268+K04854+K04461+K12361+K02583+K04467+K05093+K05089+K05090+K05098+K13376+K05462+K04359+K04869+K04380+K04459+K04410+K04527+K04527+K04429+K04437+K04437+K05087+K04409+K04468+K03283+K03283+K05095+K04457+K04379+K04379+K04860+K04444+K04735+K04419+K04419+K04388+K05085+K04865+K04388+K04423+K04423+K04864+K04853+K04853+K04366+K04853+K04437+K04437+K04393+K04441+K04465+K04366+K06268+K04433+K05466+…
Neuroactive ligand-receptor interaction	ko04080	138	988	2122	14486	evm.TU.Chr1.1265;evm.TU.Chr1.1329;evm.TU.Chr1.1881;evm.TU.Chr1.1882;evm.TU.Chr1.2089;evm.TU.Chr1.400;evm.TU.Chr10.1011;evm.TU.Chr10.1070;evm.TU.Chr10.1255;evm.TU.Chr10.1381;evm.TU.Chr10.1489;evm.TU.Chr10.1492;evm.TU.Chr10.3019;evm.TU.Chr10.3020;evm.TU.Chr11.828;evm.TU.Chr12.1012;evm.TU.Chr12.1346;evm.TU.Chr13.125;evm.TU.Chr13.554;evm.TU.Chr14.1019;evm.TU.Chr14.641;evm.TU.Chr14.689;evm.TU.Chr14.84…	K05206+K05264+K04248+K04248+K04131+K05211+K04150+K04160+K04280+K05202+K01312+K01312+K01312+K01312+K05062+K08375+K05267+K04140+K04817+K04235+K04296+K04280+K04130+K05266+K05204+K05081+K04204+K04240+K05213+K04817+K04603+K01315+K05202+K04804+K04609+K01312+K04140+K05194+K04153+K04237+K04809+K05232+K04322+K04818+K04579+K04151+K08374+K05207+K04590+K04237+K04609+K04609+K04806+K04282+K04201+K04577+K05253+…
Hippo signaling pathway - multiple species	ko04392	5	33	2122	14486	evm.TU.Chr16.944;evm.TU.Chr28.606;evm.TU.Chr31.1557;evm.TU.Chr31.1558;evm.TU.Chr34.1193	K16685+K09851+K16685+K16685+K09850
[truncated: 17 more rows]
